# Supplementary material for: 4-{[(4-Methyl­phen­yl)sulfon­yl]amino}­benzoic acid
Source: Acta Crystallogr Sect E Struct Rep Online. 2011 Mar 31;67(Pt 4):o1018. doi: 10.1107/S1600536811011524 (PMC3099805; doi:10.1107/S1600536811011524)
Supplement: Supplementary file 1 [file e-67-o1018-sup1.cif]

##############################################################################
###                                                                        ###
###        Electronic paper (Acta Crystallographica Section E)             ###
###                                                                        ###
##############################################################################
#                                                                            #
# This CIF contains the data in a paper accepted for publication in Acta     #
# Crystallographica Section E. It conforms to the requirements of Notes      #
# for Authors for Section E, and has been peer reviewed under the auspices   #
# of the IUCr Commission on Journals.                                        #
#                                                                            #
# Full details of the Crystallographic Information File format               #
# are given in the paper "The Crystallographic Information File (CIF):       #
# a New Standard Archive File for Crystallography" by S. R. Hall, F. H.      #
# Allen and I. D. Brown [Acta Cryst. (1991), A47, 655-685].                  #
#                                                                            #
# The current version of the core CIF dictionary is obtainable from          #
# ftp://ftp.iucr.org/pub/cif_core.dic. The current version number is 2.4.    #
#                                                                            #
# Software is freely available for graphical display of the structure(s) in  #
# this CIF.  For information consult the CIF home page http://www.iucr.org/  #
# cif/home.html                                                              #
#                                                                            #
# This file may be used for bona fide research purposes within the           #
# scientific community so long as proper attribution is given to the journal # 
# article from which it was obtained.                                        #
#                                                                            #
##############################################################################
                                             
data_I
_audit_creation_method     SHELXL-97
_chemical_name_systematic
;
4-{[(4-Methylphenyl)sulfonyl]amino}benzoic acid
;
_chemical_name_common
;
4-{[(4-Methylphenyl)sulfonyl]amino}benzoic acid
;
_chemical_formula_moiety     'C14 H13 N1 O4 S1'
_chemical_formula_sum     'C14 H13 N1 O4 S1'
_chemical_formula_iupac     'C14 H13 N1 O4 S1'
_chemical_formula_weight     291.31
_chemical_melting_point     503
_symmetry_cell_setting     triclinic
_symmetry_space_group_name_H-M     'P -1'
_symmetry_space_group_name_hall     '-P 1'
loop_
    _symmetry_equiv_pos_as_xyz
    'x, y, z'
    '-x, -y, -z'
_cell_length_a     5.1588(2)
_cell_length_b     6.9277(2)
_cell_length_c     20.0350(6)
_cell_angle_alpha     83.5740(10)
_cell_angle_beta     86.3570(10)
_cell_angle_gamma     72.8240(10)
_cell_volume     679.44(4)
_cell_formula_units_Z     2
_cell_measurement_reflns_used     5143
_cell_measurement_theta_min     3.07
_cell_measurement_theta_max     27.78
_cell_measurement_temperature     296(2)
_exptl_crystal_description     needles
_exptl_crystal_colour     colourless
_exptl_crystal_size_max     0.35
_exptl_crystal_size_mid     0.31
_exptl_crystal_size_min     0.22
_exptl_crystal_density_diffrn     1.424
_exptl_crystal_density_meas     ?
_exptl_crystal_density_method     'not measured'
_exptl_crystal_F_000     304
_exptl_absorpt_coefficient_mu     0.250
_exptl_absorpt_correction_type     none
_exptl_absorpt_process_details     ?
_exptl_absorpt_correction_T_min     ?
_exptl_absorpt_correction_T_max     ?
_exptl_special_details
;
;
_diffrn_ambient_temperature     296(2)
_diffrn_radiation_type     MoK\a
_diffrn_radiation_wavelength     0.71073
_diffrn_radiation_source     'fine-focus sealed tube'
_diffrn_radiation_monochromator     graphite
_diffrn_measurement_device_type     'Bruker APEXII CCD'
_diffrn_measurement_method     '\f and \w scans'
_diffrn_detector_area_resol_mean     ?
_diffrn_reflns_number     12209
_diffrn_reflns_av_R_equivalents     0.0288
_diffrn_reflns_av_sigmaI/netI     0.0276
_diffrn_reflns_theta_min     1.02
_diffrn_reflns_theta_max     28.32
_diffrn_reflns_theta_full     25.00
_diffrn_measured_fraction_theta_max     0.980
_diffrn_measured_fraction_theta_full     0.994
_diffrn_reflns_limit_h_min     -6
_diffrn_reflns_limit_h_max     6
_diffrn_reflns_limit_k_min     -9
_diffrn_reflns_limit_k_max     9
_diffrn_reflns_limit_l_min     -26
_diffrn_reflns_limit_l_max     26
_diffrn_standards_number     ?
_refine_special_details
;
Refinement of <i>F</i>^2^ against ALL reflections. The weighted <i>R</i>-factor
<i>wR</i> and goodness of fit <i>S</i> are based on <i>F</i>^2^, conventional
<i>R</i>-factors <i>R</i> are based on <i>F</i>, with <i>F</i> set to zero for
negative <i>F</i>^2^. The threshold expression of <i>F</i>^2^ >
2\s(<i>F</i>^2^) is used only for calculating <i>R</i>-factors(gt) <i>etc</i>.
and is not relevant to the choice of reflections for refinement.
<i>R</i>-factors based on <i>F</i>^2^ are statistically about twice as large
as those based on <i>F</i>, and <i>R</i>- factors based on ALL data will be
even larger.
;
_reflns_number_total     3313
_reflns_number_gt     2660
_reflns_threshold_expression     I>2\s(I)
_refine_ls_structure_factor_coef     Fsqd
_refine_ls_matrix_type     full
_refine_ls_R_factor_all     0.0575
_refine_ls_R_factor_gt     0.0442
_refine_ls_wR_factor_gt     0.1313
_refine_ls_wR_factor_ref     0.1467
_refine_ls_goodness_of_fit_ref     1.005
_refine_ls_restrained_S_all     1.005
_refine_ls_number_reflns     3310
_refine_ls_number_parameters     186
_refine_ls_number_restraints     0
_refine_ls_hydrogen_treatment     mixed
_refine_ls_weighting_scheme     calc
_refine_ls_weighting_details
         'calc w=1/[\s^2^(Fo^2^)+(0.0982P)^2^+0.0842P] where P=(Fo^2^+2Fc^2^)/3'
_atom_sites_solution_hydrogens     geom
_atom_sites_solution_primary     direct
_atom_sites_solution_secondary     difmap
_refine_ls_shift/su_max     0.001
_refine_ls_shift/su_mean     0.000
_refine_diff_density_max     0.301
_refine_diff_density_min     -0.218
_refine_ls_extinction_method     none
_refine_ls_extinction_coef     ?
loop_
    _atom_type_symbol
    _atom_type_description
    _atom_type_scat_dispersion_real
    _atom_type_scat_dispersion_imag
    _atom_type_scat_source
    'C' 'C' 0.0033 0.0016
                         'International Tables Vol C Tables 4.2.6.8 and 6.1.1.4'
    'H' 'H' 0.0000 0.0000
                         'International Tables Vol C Tables 4.2.6.8 and 6.1.1.4'
    'N' 'N' 0.0061 0.0033
                         'International Tables Vol C Tables 4.2.6.8 and 6.1.1.4'
    'O' 'O' 0.0106 0.0060
                         'International Tables Vol C Tables 4.2.6.8 and 6.1.1.4'
    'S' 'S' 0.1246 0.1234
                         'International Tables Vol C Tables 4.2.6.8 and 6.1.1.4'
_computing_data_collection     'APEX2 (Bruker, 2007)'
_computing_cell_refinement     'SAINT (Bruker, 2007)'
_computing_data_reduction     'SAINT (Bruker, 2007)'
_computing_structure_solution     'SHELXS97 (Sheldrick, 2008)'
_computing_structure_refinement     'SHELXL97 (Sheldrick, 2008)'
_computing_molecular_graphics     'SHELXTL (Sheldrick, 2008)'
_computing_publication_material     'SHELXTL (Sheldrick, 2008)'
loop_
    _atom_site_type_symbol
    _atom_site_label
    _atom_site_fract_x
    _atom_site_fract_y
    _atom_site_fract_z
    _atom_site_U_iso_or_equiv
    _atom_site_adp_type
    _atom_site_calc_flag
    _atom_site_refinement_flags
    _atom_site_occupancy
    _atom_site_disorder_assembly
    _atom_site_disorder_group
    C C1 1.0578(3) -0.2205(2) 0.33980(8) 0.0363(3) Uani d . 1 . .
    C C2 0.8392(3) -0.0474(3) 0.33116(9) 0.0450(4) Uani d . 1 . .
    H H2 0.7040 -0.0414 0.3017 0.054 Uiso calc R 1 . .
    C C3 0.8230(3) 0.1167(3) 0.36655(9) 0.0447(4) Uani d . 1 . .
    H H3 0.6746 0.2320 0.3617 0.054 Uiso calc R 1 . .
    C C4 1.0281(3) 0.1089(2) 0.40922(8) 0.0357(3) Uani d . 1 . .
    C C5 1.2453(3) -0.0655(3) 0.41777(8) 0.0406(4) Uani d . 1 . .
    H H5 1.3824 -0.0711 0.4465 0.049 Uiso calc R 1 . .
    C C6 1.2585(3) -0.2306(3) 0.38368(9) 0.0415(4) Uani d . 1 . .
    H H6 1.4022 -0.3485 0.3902 0.050 Uiso calc R 1 . .
    C C7 1.0157(3) 0.2840(2) 0.44689(8) 0.0381(4) Uani d . 1 . .
    C C8 1.1343(4) -0.2279(3) 0.17695(9) 0.0435(4) Uani d . 1 . .
    C C9 0.9505(5) -0.2551(3) 0.13444(11) 0.0634(6) Uani d . 1 . .
    H H9 0.9213 -0.3814 0.1345 0.076 Uiso calc R 1 . .
    C C10 0.8108(6) -0.0924(4) 0.09195(13) 0.0786(7) Uani d . 1 . .
    H H10 0.6877 -0.1112 0.0631 0.094 Uiso calc R 1 . .
    C C11 0.8470(5) 0.0958(4) 0.09073(12) 0.0670(6) Uani d . 1 . .
    C C12 1.0313(6) 0.1180(4) 0.13297(14) 0.0757(7) Uani d . 1 . .
    H H12 1.0603 0.2444 0.1326 0.091 Uiso calc R 1 . .
    C C13 1.1759(5) -0.0405(3) 0.17613(12) 0.0652(6) Uani d . 1 . .
    H H13 1.3002 -0.0211 0.2044 0.078 Uiso calc R 1 . .
    C C14 0.6831(8) 0.2757(5) 0.04587(16) 0.1065(11) Uani d . 1 . .
    H H14A 0.6420 0.2297 0.0055 0.160 Uiso calc R 1 . .
    H H14B 0.7864 0.3703 0.0347 0.160 Uiso calc R 1 . .
    H H14C 0.5172 0.3411 0.0691 0.160 Uiso calc R 1 . .
    N N1 1.0818(3) -0.3933(2) 0.30382(7) 0.0424(3) Uani d . 1 . .
    O O1 1.5356(2) -0.3963(2) 0.25576(7) 0.0559(4) Uani d . 1 . .
    O O2 1.2874(3) -0.6138(2) 0.21531(8) 0.0617(4) Uani d . 1 . .
    O O3 1.2221(3) 0.2721(2) 0.47994(7) 0.0549(4) Uani d . 1 . .
    H H3O 1.1959 0.3755 0.4989 0.082 Uiso calc R 1 . .
    O O4 0.8069(3) 0.43283(18) 0.44517(7) 0.0507(3) Uani d . 1 . .
    S S1 1.28689(8) -0.42565(6) 0.23758(2) 0.04325(17) Uani d . 1 . .
    H H1N 0.937(4) -0.412(3) 0.2967(10) 0.052 Uiso d . 1 . .
loop_
    _atom_site_aniso_label
    _atom_site_aniso_U_11
    _atom_site_aniso_U_22
    _atom_site_aniso_U_33
    _atom_site_aniso_U_12
    _atom_site_aniso_U_13
    _atom_site_aniso_U_23
    C1 0.0353(8) 0.0366(8) 0.0385(8) -0.0115(6) -0.0060(6) -0.0040(6)
    C2 0.0334(8) 0.0505(10) 0.0511(10) -0.0074(7) -0.0150(7) -0.0102(8)
    C3 0.0359(8) 0.0417(9) 0.0527(10) -0.0019(7) -0.0148(7) -0.0066(7)
    C4 0.0349(8) 0.0357(8) 0.0363(8) -0.0092(6) -0.0071(6) -0.0023(6)
    C5 0.0350(8) 0.0420(9) 0.0434(9) -0.0058(7) -0.0146(6) -0.0063(7)
    C6 0.0374(8) 0.0368(8) 0.0459(9) -0.0015(7) -0.0125(7) -0.0052(7)
    C7 0.0373(8) 0.0374(8) 0.0392(8) -0.0092(6) -0.0081(6) -0.0022(6)
    C8 0.0424(9) 0.0475(10) 0.0422(9) -0.0129(7) -0.0053(7) -0.0104(7)
    C9 0.0781(14) 0.0604(13) 0.0591(12) -0.0270(11) -0.0262(11) -0.0055(10)
    C10 0.0892(17) 0.0836(17) 0.0660(14) -0.0247(14) -0.0404(13) 0.0000(12)
    C11 0.0753(15) 0.0612(13) 0.0551(12) -0.0048(11) -0.0143(11) -0.0003(10)
    C12 0.1027(19) 0.0499(13) 0.0779(16) -0.0253(12) -0.0269(14) 0.0012(11)
    C13 0.0770(15) 0.0537(12) 0.0718(14) -0.0258(11) -0.0268(11) -0.0027(10)
    C14 0.124(3) 0.089(2) 0.088(2) -0.0063(18) -0.037(2) 0.0206(16)
    N1 0.0406(8) 0.0443(8) 0.0478(8) -0.0178(6) -0.0080(6) -0.0087(6)
    O1 0.0349(7) 0.0683(9) 0.0644(8) -0.0120(6) -0.0093(6) -0.0104(7)
    O2 0.0688(9) 0.0442(8) 0.0713(9) -0.0070(7) -0.0126(7) -0.0218(7)
    O3 0.0473(7) 0.0476(8) 0.0707(9) -0.0054(6) -0.0238(6) -0.0202(6)
    O4 0.0473(7) 0.0399(7) 0.0603(8) 0.0001(5) -0.0193(6) -0.0110(6)
    S1 0.0381(3) 0.0422(3) 0.0497(3) -0.00771(18) -0.00885(18) -0.01246(18)
_geom_special_details
;
All s.u.'s (except the s.u. in the dihedral angle between two l.s. planes) are
estimated using the full covariance matrix. The cell s.u.'s are taken into
account individually in the estimation of s.u.'s in distances, angles and
torsion angles; correlations between s.u.'s in cell parameters are only used
when they are defined by crystal symmetry. An approximate (isotropic)
treatment of cell s.u.'s is used for estimating s.u.'s involving l.s. planes.
;
loop_
    _geom_bond_atom_site_label_1
    _geom_bond_atom_site_label_2
    _geom_bond_site_symmetry_2
    _geom_bond_distance
    _geom_bond_publ_flag
    C1 C6 . 1.382(2) ?
    C1 C2 . 1.386(2) ?
    C1 N1 . 1.436(2) ?
    C2 C3 . 1.385(2) ?
    C2 H2 . 0.9300 ?
    C3 C4 . 1.387(2) ?
    C3 H3 . 0.9300 ?
    C4 C5 . 1.387(2) ?
    C4 C7 . 1.482(2) ?
    C5 C6 . 1.379(2) ?
    C5 H5 . 0.9300 ?
    C6 H6 . 0.9300 ?
    C7 O4 . 1.251(2) ?
    C7 O3 . 1.2670(19) ?
    C8 C13 . 1.375(3) ?
    C8 C9 . 1.380(2) ?
    C8 S1 . 1.7564(19) ?
    C9 C10 . 1.378(3) ?
    C9 H9 . 0.9300 ?
    C10 C11 . 1.368(3) ?
    C10 H10 . 0.9300 ?
    C11 C12 . 1.364(3) ?
    C11 C14 . 1.517(3) ?
    C12 C13 . 1.377(3) ?
    C12 H12 . 0.9300 ?
    C13 H13 . 0.9300 ?
    C14 H14A . 0.9600 ?
    C14 H14B . 0.9600 ?
    C14 H14C . 0.9600 ?
    N1 S1 . 1.6366(16) ?
    N1 H1N . 0.82(2) ?
    O1 S1 . 1.4321(13) ?
    O2 S1 . 1.4232(13) ?
    O3 H3O . 0.8200 ?
loop_
    _geom_angle_atom_site_label_1
    _geom_angle_atom_site_label_2
    _geom_angle_atom_site_label_3
    _geom_angle_site_symmetry_1
    _geom_angle_site_symmetry_3
    _geom_angle
    _geom_angle_publ_flag
    C6 C1 C2 . . 120.40(15) ?
    C6 C1 N1 . . 118.37(14) ?
    C2 C1 N1 . . 121.23(14) ?
    C3 C2 C1 . . 119.66(15) ?
    C3 C2 H2 . . 120.2 ?
    C1 C2 H2 . . 120.2 ?
    C2 C3 C4 . . 120.00(15) ?
    C2 C3 H3 . . 120.0 ?
    C4 C3 H3 . . 120.0 ?
    C5 C4 C3 . . 119.86(14) ?
    C5 C4 C7 . . 119.40(14) ?
    C3 C4 C7 . . 120.73(14) ?
    C6 C5 C4 . . 120.15(14) ?
    C6 C5 H5 . . 119.9 ?
    C4 C5 H5 . . 119.9 ?
    C5 C6 C1 . . 119.89(15) ?
    C5 C6 H6 . . 120.1 ?
    C1 C6 H6 . . 120.1 ?
    O4 C7 O3 . . 123.49(15) ?
    O4 C7 C4 . . 119.73(14) ?
    O3 C7 C4 . . 116.78(14) ?
    C13 C8 C9 . . 119.84(19) ?
    C13 C8 S1 . . 120.34(14) ?
    C9 C8 S1 . . 119.49(15) ?
    C10 C9 C8 . . 119.0(2) ?
    C10 C9 H9 . . 120.5 ?
    C8 C9 H9 . . 120.5 ?
    C11 C10 C9 . . 122.2(2) ?
    C11 C10 H10 . . 118.9 ?
    C9 C10 H10 . . 118.9 ?
    C12 C11 C10 . . 117.6(2) ?
    C12 C11 C14 . . 120.8(2) ?
    C10 C11 C14 . . 121.7(2) ?
    C11 C12 C13 . . 122.2(2) ?
    C11 C12 H12 . . 118.9 ?
    C13 C12 H12 . . 118.9 ?
    C8 C13 C12 . . 119.23(19) ?
    C8 C13 H13 . . 120.4 ?
    C12 C13 H13 . . 120.4 ?
    C11 C14 H14A . . 109.5 ?
    C11 C14 H14B . . 109.5 ?
    H14A C14 H14B . . 109.5 ?
    C11 C14 H14C . . 109.5 ?
    H14A C14 H14C . . 109.5 ?
    H14B C14 H14C . . 109.5 ?
    C1 N1 S1 . . 118.23(11) ?
    C1 N1 H1N . . 114.4(15) ?
    S1 N1 H1N . . 111.3(15) ?
    C7 O3 H3O . . 109.5 ?
    O2 S1 O1 . . 119.96(9) ?
    O2 S1 N1 . . 106.32(8) ?
    O1 S1 N1 . . 106.96(8) ?
    O2 S1 C8 . . 108.93(8) ?
    O1 S1 C8 . . 108.33(9) ?
    N1 S1 C8 . . 105.41(8) ?
loop_
    _geom_torsion_atom_site_label_1
    _geom_torsion_atom_site_label_2
    _geom_torsion_atom_site_label_3
    _geom_torsion_atom_site_label_4
    _geom_torsion_site_symmetry_1
    _geom_torsion_site_symmetry_2
    _geom_torsion_site_symmetry_3
    _geom_torsion_site_symmetry_4
    _geom_torsion
    _geom_torsion_publ_flag
    C6 C1 C2 C3 . . . . 0.3(3) ?
    N1 C1 C2 C3 . . . . -179.80(15) ?
    C1 C2 C3 C4 . . . . 1.5(3) ?
    C2 C3 C4 C5 . . . . -1.8(3) ?
    C2 C3 C4 C7 . . . . 179.29(16) ?
    C3 C4 C5 C6 . . . . 0.4(3) ?
    C7 C4 C5 C6 . . . . 179.27(15) ?
    C4 C5 C6 C1 . . . . 1.4(3) ?
    C2 C1 C6 C5 . . . . -1.7(3) ?
    N1 C1 C6 C5 . . . . 178.34(15) ?
    C5 C4 C7 O4 . . . . -172.22(16) ?
    C3 C4 C7 O4 . . . . 6.7(3) ?
    C5 C4 C7 O3 . . . . 7.4(2) ?
    C3 C4 C7 O3 . . . . -173.74(16) ?
    C13 C8 C9 C10 . . . . -0.2(3) ?
    S1 C8 C9 C10 . . . . 173.2(2) ?
    C8 C9 C10 C11 . . . . -0.4(4) ?
    C9 C10 C11 C12 . . . . 0.8(4) ?
    C9 C10 C11 C14 . . . . -177.3(3) ?
    C10 C11 C12 C13 . . . . -0.7(4) ?
    C14 C11 C12 C13 . . . . 177.5(3) ?
    C9 C8 C13 C12 . . . . 0.4(3) ?
    S1 C8 C13 C12 . . . . -173.0(2) ?
    C11 C12 C13 C8 . . . . 0.1(4) ?
    C6 C1 N1 S1 . . . . -79.40(18) ?
    C2 C1 N1 S1 . . . . 100.69(17) ?
    C1 N1 S1 O2 . . . . 175.57(12) ?
    C1 N1 S1 O1 . . . . 46.27(15) ?
    C1 N1 S1 C8 . . . . -68.88(13) ?
    C13 C8 S1 O2 . . . . -161.30(17) ?
    C9 C8 S1 O2 . . . . 25.26(19) ?
    C13 C8 S1 O1 . . . . -29.26(19) ?
    C9 C8 S1 O1 . . . . 157.30(17) ?
    C13 C8 S1 N1 . . . . 84.95(18) ?
    C9 C8 S1 N1 . . . . -88.49(18) ?
loop_
    _geom_hbond_atom_site_label_D
    _geom_hbond_atom_site_label_H
    _geom_hbond_atom_site_label_A
    _geom_hbond_site_symmetry_A
    _geom_hbond_distance_DH
    _geom_hbond_distance_HA
    _geom_hbond_distance_DA
    _geom_hbond_angle_DHA
    N1 H1N O1 1_455 0.81(3) 2.25(3) 3.042(2) 164.2(2)
    O3 H3O O4 2_766 0.82 1.83 2.633(2) 166
    C5 H5 O3 2_856 0.93 2.55 3.397(2) 151
    C6 H6 O4 1_645 0.93 2.43 3.294(3) 155
data_global
_journal_date_recd_electronic     2011-03-25
_journal_date_accepted     2011-03-28
_journal_name_full     'Acta Crystallographica, Section E'
_journal_year     2011
_journal_volume     67
_journal_issue      4
_journal_page_first     o1018
_journal_page_last     o1018
_journal_paper_category     QO
_journal_coeditor_code     HB5824
data_New_Global_Publ_Block
_publ_contact_author_name     'Islam Ullah Khan'
_publ_contact_author_address
;
Department of Chemistry
Government College University
Lahore-54000
Pakistan
;
_publ_contact_author_email     'iukhan.gcu@gmail.com'
_publ_contact_author_fax     ?
_publ_contact_author_phone     '+92 333 4046740'
_publ_section_title
;
4-{[(4-Methylphenyl)sulfonyl]amino}benzoic acid
;
_publ_section_title_footnote     .
loop_
    _publ_author_name
    _publ_author_footnote
    _publ_author_address
    'Mustafa, Ghulam' .
;
Department of Chemistry
Government College University
Lahore 54000
Pakistan
;
    'Khan, Islam Ullah' .
;
Department of Chemistry
Government College University
Lahore 54000
Pakistan
;
    'Zia-ur-Rehman, Muhammad' .
;
Applied Chemistry Research Centre
PCSIR Laboratories Complex
Lahore 54600
Pakistan
;
    'Sharif, Shahzad' .
;
Department of Chemistry
Government College University
Lahore 54000
Pakistan
;
    'Arshad, Muhammad Nadeem' .
;
Department of Chemistry
Government College University
Lahore 54000
Pakistan
;
_publ_section_synopsis     .
