# Supplementary material for: 4-{[(4-Methyl­phen­yl)sulfon­yl]amino}­benzoic acid
Source: Acta Crystallogr Sect E Struct Rep Online. 2011 Mar 31;67(Pt 4):o1018. doi: 10.1107/S1600536811011524 (PMC3099805; doi:10.1107/S1600536811011524)
Supplement: Supplementary file 2 [file e-67-o1018-Isup2.hkl]

#
# h,k,l, Fc-squared, Fo-squared, sigma(Fo-squared) and status flag
#
data_I
_shelx_title ' PC5f_1_0m in P-1'
_shelx_refln_list_code          4
_shelx_F_calc_maximum       58.77
_exptl_crystal_F_000       304.00
_reflns_d_resolution_high  0.7490
 
loop_
 _symmetry_equiv_pos_as_xyz
 'x, y, z'
 '-x, -y, -z'
 
_cell_length_a     5.1588
_cell_length_b     6.9277
_cell_length_c    20.0350
_cell_angle_alpha  83.574
_cell_angle_beta   86.357
_cell_angle_gamma  72.824
 
_shelx_F_squared_multiplier     1.000
 
loop_
 _refln_index_h
 _refln_index_k
 _refln_index_l
 _refln_F_squared_calc
 _refln_F_squared_meas
 _refln_F_squared_sigma
 _refln_observed_status
   2   0   0     1295.79     1345.81     14.42 o
   3   0   0        9.05       14.62      0.55 o
   4   0   0      233.13      242.43      3.35 o
   5   0   0        5.59        0.41      1.94 o
   6   0   0        0.16        0.25      1.01 o
  -6   1   0       20.71       18.51      5.20 o
  -5   1   0       96.77      101.82      5.00 o
  -4   1   0      104.65       96.38      3.34 o
  -3   1   0       42.60       41.24      1.10 o
  -2   1   0        3.28        2.43      0.23 o
  -1   1   0       39.61       45.78      0.78 o
   0   1   0        6.60        5.63      0.39 o
   2   1   0       68.41       95.35      1.63 o
   3   1   0      223.37      220.80      3.30 o
   4   1   0       10.72        9.07      0.60 o
   5   1   0       60.24       59.21      1.77 o
   6   1   0        0.05       -0.25      1.56 o
  -5   2   0        2.50        0.22      1.31 o
  -4   2   0       54.82       50.44      2.22 o
  -3   2   0       55.90       56.35      1.42 o
  -2   2   0      157.57      175.06      2.34 o
  -1   2   0       92.81      100.65      1.56 o
   0   2   0        0.03       -0.13      0.13 o
   1   2   0      307.67      317.86      5.58 o
   2   2   0      536.88      582.32     18.72 o
   3   2   0       71.40       91.88      2.04 o
   4   2   0      142.37      155.45      4.14 o
   5   2   0        9.21       10.07      0.70 o
   6   2   0        5.04        5.27      0.86 o
  -5   3   0        0.19        1.67      1.35 o
  -4   3   0        0.01       -0.19      0.77 o
  -3   3   0      100.57       91.54      2.28 o
  -2   3   0       42.62       44.19      1.22 o
  -1   3   0      547.47      594.27      6.30 o
   0   3   0       69.81       59.31      1.02 o
   1   3   0      168.07      151.75      2.07 o
   2   3   0       32.88       26.51      1.03 o
   3   3   0      283.41      282.06      5.25 o
   4   3   0        8.56        6.58      0.54 o
   5   3   0        3.36        2.83      0.96 o
   6   3   0        0.05        0.16      0.54 o
  -4   4   0       13.22       10.90      1.37 o
  -3   4   0       14.75       15.96      2.58 o
  -2   4   0        7.57        7.74      0.79 o
  -1   4   0      372.86      383.42      5.80 o
   0   4   0       90.96       88.56      1.73 o
   1   4   0      262.38      264.35      3.33 o
   2   4   0      106.13      108.38      1.75 o
   3   4   0       21.93       21.35      0.95 o
   4   4   0       85.03       76.31      2.74 o
   5   4   0        0.11        0.90      0.59 o
   6   4   0        0.53        0.62      0.81 o
  -4   5   0        7.17       11.50      2.00 o
  -3   5   0       40.20       36.59      2.76 o
  -2   5   0        5.39        5.58      0.80 o
  -1   5   0      370.55      363.22      7.58 o
   0   5   0       57.78       56.19      1.50 o
   1   5   0       46.76       46.57      1.20 o
   2   5   0       95.31       97.60      1.77 o
   3   5   0       50.71       52.49      1.62 o
   4   5   0       16.16       15.28      1.08 o
   5   5   0       46.69       45.49      4.45 o
   6   5   0       38.52       41.99      3.22 o
  -3   6   0        9.80       11.81      1.93 o
  -2   6   0       16.87       13.93      1.89 o
  -1   6   0        7.64        8.53      1.15 o
   0   6   0      690.09      690.94     13.20 o
   1   6   0       46.37       39.63      1.45 o
   2   6   0      231.50      225.00      3.31 o
   3   6   0       11.30        9.68      0.64 o
   4   6   0        5.12        3.97      0.91 o
   5   6   0       48.39       41.26      4.53 o
   6   6   0       21.73       28.52      4.92 o
  -2   7   0        0.28        0.82      1.31 o
  -1   7   0        0.00       -0.05      0.88 o
   0   7   0       24.85       29.69      1.87 o
   1   7   0        0.60       -0.57      0.57 o
   2   7   0       23.56       24.95      1.54 o
   3   7   0       12.22       11.58      1.10 o
   4   7   0       13.58       12.83      0.80 o
   5   7   0        3.46        1.88      1.14 o
  -1   8   0        8.26       10.91      2.66 o
   0   8   0        0.00       -0.27      1.18 o
   1   8   0        3.80        6.33      1.45 o
   2   8   0       14.21       13.70      1.41 o
   3   8   0        0.29        0.35      0.82 o
   4   8   0        0.61        0.23      0.77 o
   1   9   0        2.25        3.13      1.99 o
   2   9   0        0.12       -0.92      1.11 o
   3   9   0        5.50        3.72      1.13 o
  -3  -9   1        2.21        0.36      1.36 o
  -2  -9   1        2.15        2.11      1.86 o
  -1  -9   1        0.03       -0.90      1.56 o
  -4  -8   1        1.19        1.46      0.81 o
  -3  -8   1        1.54        1.40      0.87 o
  -2  -8   1        7.40        6.77      1.34 o
  -1  -8   1        1.09        0.27      1.68 o
   0  -8   1        1.27       -1.09      1.09 o
   1  -8   1        0.10       -0.29      1.35 o
  -5  -7   1       22.24       19.79      1.09 o
  -4  -7   1        7.78        7.72      0.80 o
  -3  -7   1        0.41        1.48      0.75 o
  -2  -7   1        0.04       -0.65      0.65 o
  -1  -7   1        0.02       -0.71      0.71 o
   0  -7   1        6.36        3.54      1.60 o
   1  -7   1       27.17       29.40      2.64 o
   2  -7   1       10.55        6.85      1.78 o
  -6  -6   1        0.02       -0.11      1.32 o
  -5  -6   1       48.42       46.97      4.30 o
  -4  -6   1       50.76       48.46      1.50 o
  -3  -6   1       95.84       90.76      2.21 o
  -2  -6   1       11.92       13.05      0.54 o
  -1  -6   1      287.80      298.87      6.09 o
   0  -6   1       27.01       27.77      1.74 o
   1  -6   1       14.01       15.47      1.47 o
   2  -6   1       65.25       66.16      3.40 o
   3  -6   1        1.73        1.46      1.50 o
  -6  -5   1        2.51        2.35      1.44 o
  -5  -5   1        5.11        5.78      1.95 o
  -4  -5   1       27.70       25.54      1.37 o
  -3  -5   1       12.14       11.51      0.52 o
  -2  -5   1      173.91      178.23      2.49 o
  -1  -5   1      137.23      157.22      2.72 o
   0  -5   1      327.70      310.73      4.84 o
   1  -5   1      230.20      231.21      5.31 o
   2  -5   1       38.19       34.02      1.51 o
   3  -5   1        5.31        4.55      1.47 o
   4  -5   1        8.34        9.20      1.88 o
  -6  -4   1        0.62        1.19      0.53 o
  -5  -4   1       80.98       79.34      2.40 o
  -4  -4   1       88.42       87.77      2.29 o
  -3  -4   1      125.96      136.54      3.24 o
  -2  -4   1      358.21      400.62      5.45 o
  -1  -4   1       45.57       55.61      1.07 o
   0  -4   1       82.83       85.27      1.43 o
   1  -4   1       58.76       55.90      1.97 o
   2  -4   1       34.31       37.82      1.65 o
   3  -4   1       20.17       19.14      1.50 o
   4  -4   1       50.75       54.98      5.65 o
  -6  -3   1        1.11        1.03      1.02 o
  -5  -3   1       26.04       23.89      0.80 o
  -4  -3   1        0.73        0.76      0.42 o
  -3  -3   1       18.17       26.23      0.84 o
  -2  -3   1       27.06       23.87      0.82 o
  -1  -3   1        0.72        0.15      0.17 o
   0  -3   1      183.37      166.05      2.09 o
   1  -3   1      619.01      712.03      7.90 o
   2  -3   1       46.08       52.67      1.35 o
   3  -3   1       28.28       26.07      1.23 o
   4  -3   1       48.68       49.06      2.42 o
   5  -3   1       20.86       29.44      2.70 o
  -6  -2   1        8.37        9.06      1.32 o
  -5  -2   1       19.81       19.77      0.89 o
  -4  -2   1      286.62      292.70      4.05 o
  -3  -2   1       22.13       24.10      1.38 o
  -2  -2   1       55.37       77.62      1.64 o
  -1  -2   1       17.36       13.01      0.57 o
   0  -2   1      661.17      608.42      6.59 o
   1  -2   1       30.06       37.41      0.70 o
   2  -2   1      240.22      285.41      3.52 o
   3  -2   1       54.63       53.95      1.45 o
   4  -2   1        4.03        1.90      0.82 o
   5  -2   1       12.40       10.19      1.56 o
  -6  -1   1       49.26       49.78      2.81 o
  -5  -1   1       59.09       59.39      1.84 o
  -4  -1   1      225.52      212.85      3.20 o
  -3  -1   1       25.80       24.63      0.72 o
  -2  -1   1       33.99       49.80      1.33 o
  -1  -1   1      649.00      654.71     13.77 o
   0  -1   1      616.44      623.67     17.52 o
   1  -1   1     1133.02     1178.37     12.61 o
   2  -1   1        6.37        5.69      0.30 o
   3  -1   1      203.62      197.14      2.90 o
   4  -1   1       32.30       29.17      1.39 o
   5  -1   1       37.93       38.87      2.44 o
   6  -1   1        0.52       -1.64      2.44 o
  -6   0   1        5.26        6.17      1.18 o
  -5   0   1        1.35        1.64      1.45 o
  -4   0   1      130.84      117.77      1.95 o
  -3   0   1       73.32       75.66      1.56 o
  -2   0   1       23.65       29.30      0.57 o
  -1   0   1      587.50      585.47      7.88 o
   2   0   1      161.60      155.30      1.92 o
   3   0   1      250.11      250.18      3.39 o
   4   0   1      935.80      933.25     11.15 o
   5   0   1      176.83      170.66      4.33 o
   6   0   1       11.13       12.63      1.60 o
  -6   1   1        1.70        2.25      1.27 o
  -5   1   1        2.76        3.13      1.26 o
  -4   1   1       68.15       60.88      1.85 o
  -3   1   1        5.84        1.91      0.35 o
  -2   1   1       20.33       17.46      0.46 o
  -1   1   1      310.21      300.53      2.90 o
   1   1   1     2777.37     2833.83     85.30 o
   2   1   1        7.08        3.28      0.30 o
   3   1   1      677.35      732.74      9.29 o
   4   1   1       38.98       40.21      1.06 o
   5   1   1       71.04       67.04      1.87 o
   6   1   1       39.29       40.39      2.20 o
  -5   2   1       53.65       52.18      2.82 o
  -4   2   1       41.19       35.62      1.75 o
  -3   2   1      124.32      118.81      2.28 o
  -2   2   1      731.31      772.17     10.25 o
  -1   2   1       81.54       66.99      0.98 o
   0   2   1      434.90      499.29      5.44 o
   1   2   1       36.06       28.26      0.75 o
   2   2   1        0.23       -0.51      0.78 o
   3   2   1      168.39      198.74      3.48 o
   4   2   1       39.90       36.42      1.19 o
   5   2   1       11.01       11.07      0.72 o
   6   2   1        2.91        3.07      0.76 o
  -5   3   1       28.73       31.91      2.51 o
  -4   3   1        4.62        2.10      1.03 o
  -3   3   1       26.45       22.07      1.19 o
  -2   3   1       17.84       16.75      0.82 o
  -1   3   1        3.11        1.17      0.33 o
   0   3   1      121.71      122.82      1.72 o
   1   3   1     2033.58     2291.75     27.89 o
   2   3   1      232.49      253.58      4.72 o
   3   3   1      133.58      120.67      5.51 o
   4   3   1      154.49      151.39      2.88 o
   5   3   1       26.02       24.40      1.35 o
   6   3   1       12.02       10.50      0.80 o
  -4   4   1       90.33       93.95      3.20 o
  -3   4   1       29.94       24.40      1.63 o
  -2   4   1       13.54       15.59      0.83 o
  -1   4   1       75.04       81.09      1.77 o
   0   4   1      380.85      391.71      6.06 o
   1   4   1      125.93      117.19      1.79 o
   2   4   1       49.98       47.26      1.38 o
   3   4   1      125.50      124.05      2.60 o
   4   4   1        0.15        1.72      1.72 o
   5   4   1       75.45       73.22      2.20 o
   6   4   1       23.26       26.53      3.60 o
  -4   5   1       55.38       57.75      3.38 o
  -3   5   1        1.16        1.99      1.35 o
  -2   5   1       27.26       24.67      2.25 o
  -1   5   1      284.52      285.55      6.24 o
   0   5   1      393.32      396.39      6.30 o
   1   5   1      103.38      110.80      1.74 o
   2   5   1      144.87      146.31      2.45 o
   3   5   1      109.23      107.51      2.57 o
   4   5   1        5.03        4.06      1.07 o
   5   5   1       13.72       15.92      2.00 o
   6   5   1        7.89        6.10      2.34 o
  -3   6   1        0.95        0.12      1.27 o
  -2   6   1        2.59        0.72      1.19 o
  -1   6   1        4.84        3.18      0.98 o
   0   6   1      201.61      199.16      4.80 o
   1   6   1      301.83      308.47      4.86 o
   2   6   1        6.75        5.70      0.67 o
   3   6   1      115.28      112.09      2.27 o
   4   6   1       27.27       26.88      1.60 o
   5   6   1        5.28        4.96      2.48 o
   6   6   1       13.85       18.59      2.38 o
  -2   7   1       20.33       22.64      2.50 o
  -1   7   1        0.13       -0.77      0.88 o
   0   7   1        0.57       -0.85      0.85 o
   1   7   1        5.79        7.06      0.84 o
   2   7   1        4.32        2.78      1.22 o
   3   7   1       44.77       38.22      1.37 o
   4   7   1        3.93        4.94      0.59 o
   5   7   1        0.02        1.76      2.03 o
  -1   8   1       11.11       12.31      1.99 o
   0   8   1        8.54       12.00      1.85 o
   1   8   1       17.26       18.20      1.94 o
   2   8   1        8.86       10.60      1.25 o
   3   8   1       22.97       27.31      1.71 o
   4   8   1        0.38        0.67      1.23 o
   5   8   1        0.58       -0.67      0.98 o
   1   9   1        1.80        0.09      1.20 o
   2   9   1        7.40        8.14      1.68 o
   3   9   1        8.87       10.28      1.35 o
  -2  -9   2        0.07        0.23      1.17 o
  -4  -8   2        7.36        7.02      1.19 o
  -3  -8   2        3.39        3.96      0.98 o
  -2  -8   2        6.02        7.23      1.16 o
  -1  -8   2       16.89       16.44      1.55 o
   0  -8   2        0.35       -0.33      1.68 o
  -5  -7   2       52.20       51.28      3.52 o
  -4  -7   2        0.12       -0.12      0.69 o
  -3  -7   2       19.55       18.72      1.35 o
  -2  -7   2       65.13       67.68      2.61 o
  -1  -7   2       85.83       84.00      3.56 o
   0  -7   2        0.20       -0.85      0.85 o
   1  -7   2        0.01       -0.83      0.83 o
   2  -7   2        1.04        2.05      1.41 o
  -6  -6   2        0.28        0.73      0.66 o
  -5  -6   2        0.07       -0.21      1.23 o
  -4  -6   2       48.13       46.90      1.37 o
  -3  -6   2        4.00        3.37      0.62 o
  -2  -6   2       24.79       25.90      0.76 o
  -1  -6   2       47.37       54.42      2.27 o
   0  -6   2      188.47      198.70      4.75 o
   1  -6   2       16.07       15.33      1.66 o
   2  -6   2        1.88        3.17      1.31 o
   3  -6   2       28.33       29.81      2.93 o
  -6  -5   2        3.03        3.04      0.85 o
  -5  -5   2        2.20        2.53      1.68 o
  -4  -5   2       95.37       91.94      2.98 o
  -3  -5   2       13.48       13.73      0.53 o
  -2  -5   2        8.80        9.34      0.51 o
  -1  -5   2       33.72       36.77      1.87 o
   0  -5   2      615.81      619.49      8.93 o
   1  -5   2        2.74        2.21      0.60 o
   2  -5   2        1.38       -0.57      0.57 o
   3  -5   2       22.17       18.43      2.07 o
   4  -5   2        0.61       -0.11      1.27 o
  -6  -4   2       32.23       31.21      1.77 o
  -5  -4   2       34.25       32.57      2.45 o
  -4  -4   2      109.48      102.12      2.44 o
  -3  -4   2        0.83        1.53      0.40 o
  -2  -4   2      172.06      159.64      2.37 o
  -1  -4   2       45.65       44.18      0.97 o
   0  -4   2      271.57      276.34      3.89 o
   1  -4   2      135.80      134.72      2.49 o
   2  -4   2       69.97       57.96      1.76 o
   3  -4   2        1.06       -0.74      0.74 o
   4  -4   2        6.56        9.08      1.24 o
  -6  -3   2        5.27        5.18      0.78 o
  -5  -3   2        1.85        2.33      0.64 o
  -4  -3   2      173.41      161.85      3.51 o
  -3  -3   2       63.34       75.65      2.00 o
  -2  -3   2      270.23      286.06      6.41 o
  -1  -3   2      118.88      142.66      2.01 o
   0  -3   2        0.15        0.76      0.26 o
   1  -3   2       16.15        8.58      0.50 o
   2  -3   2        4.45        3.52      0.49 o
   3  -3   2        0.01        0.06      0.56 o
   4  -3   2       52.59       60.37      3.05 o
   5  -3   2        0.98       -0.88      1.08 o
  -6  -2   2        3.07        3.60      0.87 o
  -5  -2   2       31.71       29.50      1.09 o
  -4  -2   2       43.94       40.36      0.96 o
  -3  -2   2      173.29      164.59      3.40 o
  -2  -2   2      290.26      300.27      6.58 o
  -1  -2   2     1130.72     1112.43     13.35 o
   0  -2   2     1047.43     1111.95     12.65 o
   1  -2   2      172.06      161.00      2.06 o
   2  -2   2       12.50        7.61      0.47 o
   3  -2   2        4.23        3.95      0.70 o
   4  -2   2      141.19      138.49      3.61 o
   5  -2   2        1.82        2.45      1.20 o
  -6  -1   2       47.33       41.72      2.13 o
  -5  -1   2      332.57      348.68      6.23 o
  -4  -1   2        4.58        4.75      0.41 o
  -3  -1   2      717.55      716.86     11.51 o
  -2  -1   2      202.31      215.84      3.23 o
   0  -1   2     1422.79     1540.32     22.92 o
   1  -1   2       67.43       81.75      1.19 o
   2  -1   2        0.12       -0.10      0.18 o
   3  -1   2       33.07       30.84      1.36 o
   4  -1   2      225.85      209.97      4.08 o
   5  -1   2       38.84       44.00      2.47 o
   6  -1   2       23.76       25.81      2.24 o
  -6   0   2        4.16        4.18      1.03 o
  -5   0   2       12.47        9.95      1.12 o
  -4   0   2       89.63       83.87      1.70 o
  -3   0   2      108.20      100.97      1.57 o
  -2   0   2        1.46        2.08      0.23 o
  -1   0   2       93.08      111.16      1.31 o
   1   0   2      348.18      348.86      3.39 o
   2   0   2       15.83       25.57      0.56 o
   3   0   2        1.04        0.29      0.25 o
   4   0   2       98.69      104.70      1.77 o
   5   0   2      555.90      564.40     11.16 o
   6   0   2       16.77       14.26      1.67 o
  -6   1   2        1.22       -0.58      2.29 o
  -5   1   2       44.28       41.91      3.47 o
  -4   1   2       83.14       74.89      1.83 o
  -3   1   2      151.64      163.21      2.36 o
  -2   1   2      269.09      316.49      3.50 o
  -1   1   2       15.98       22.10      0.43 o
   0   1   2     1382.37     1474.56     31.00 o
   1   1   2        7.68        3.78      0.40 o
   2   1   2      582.06      564.26     10.15 o
   3   1   2        1.82        1.37      0.52 o
   4   1   2       21.65       24.63      0.88 o
   5   1   2       12.78       14.18      0.93 o
   6   1   2        0.37       -0.17      0.80 o
  -5   2   2       10.65       12.80      1.72 o
  -4   2   2      160.08      167.95      4.17 o
  -3   2   2        3.77        2.42      0.51 o
  -2   2   2      248.18      287.13      3.87 o
  -1   2   2      254.41      322.49      3.64 o
   0   2   2      976.05      965.68      9.88 o
   1   2   2      167.09      202.35      2.61 o
   2   2   2      147.57      152.52      5.82 o
   3   2   2      170.01      177.17      3.15 o
   4   2   2        6.14       11.32      0.78 o
   5   2   2        0.25       -0.31      0.40 o
   6   2   2       10.72       11.74      1.10 o
  -5   3   2        4.02        2.95      2.46 o
  -4   3   2      176.77      168.29      5.94 o
  -3   3   2        0.01       -0.25      0.64 o
  -2   3   2      211.51      215.77      3.00 o
  -1   3   2       29.88       31.11      1.17 o
   0   3   2       33.61       49.53      0.78 o
   1   3   2        1.08       -0.31      0.31 o
   2   3   2        4.54        3.74      0.34 o
   3   3   2       55.99       55.57      3.36 o
   4   3   2       86.11       81.53      1.78 o
   5   3   2        5.08        3.79      1.11 o
   6   3   2       12.36       12.17      1.25 o
  -4   4   2        2.50        3.14      1.07 o
  -3   4   2      157.22      146.24      5.39 o
  -2   4   2       81.04       74.41      1.66 o
  -1   4   2      165.52      152.02      2.48 o
   0   4   2      206.55      233.65      3.10 o
   1   4   2      100.50       85.77      1.33 o
   2   4   2       27.07       32.32      1.14 o
   3   4   2        0.05       -0.24      0.29 o
   4   4   2      496.19      491.42     19.36 o
   5   4   2        6.60        7.93      0.75 o
   6   4   2       30.88       35.91      4.18 o
  -4   5   2        1.61       -0.32      1.91 o
  -3   5   2       49.21       49.51      2.90 o
  -2   5   2        4.04        5.91      0.87 o
  -1   5   2      134.76      128.98      5.69 o
   0   5   2      486.05      523.02      7.61 o
   1   5   2      164.47      157.66      2.27 o
   2   5   2      113.53      123.02      2.45 o
   3   5   2       20.63       23.77      1.07 o
   4   5   2       86.54       91.20      2.11 o
   5   5   2       12.29       11.10      1.90 o
   6   5   2       24.04       26.14      3.60 o
  -3   6   2       30.18       35.63      2.98 o
  -2   6   2       11.67        6.74      1.53 o
  -1   6   2       79.67       76.69      2.76 o
   0   6   2       16.72       15.55      2.59 o
   1   6   2       18.06       18.43      0.95 o
   2   6   2       51.19       45.05      0.93 o
   3   6   2       10.56        7.71      0.62 o
   4   6   2       17.60       17.05      1.62 o
   5   6   2       79.45       78.03      3.81 o
   6   6   2       11.78       15.12      3.13 o
  -2   7   2        0.91        0.70      1.37 o
  -1   7   2       22.80       22.05      2.74 o
   0   7   2        0.79       -0.76      0.76 o
   1   7   2        0.19       -0.16      0.56 o
   2   7   2       40.01       39.10      2.34 o
   3   7   2        0.01       -0.31      0.56 o
   4   7   2        2.04        2.24      0.67 o
   5   7   2        0.15       -0.39      1.39 o
  -1   8   2        0.60       -0.34      2.21 o
   0   8   2        5.51        5.43      1.51 o
   1   8   2        3.36        3.42      1.99 o
   2   8   2        2.25        2.65      0.91 o
   3   8   2       41.32       38.46      1.99 o
   4   8   2        7.69        5.84      1.23 o
   5   8   2        0.68        0.44      0.92 o
   1   9   2        2.05        1.90      1.68 o
   2   9   2        0.41       -1.15      1.15 o
   3   9   2       10.74       14.51      1.82 o
  -2  -9   3        0.29       -0.53      1.74 o
  -4  -8   3       10.57       14.54      1.35 o
  -3  -8   3        0.45        0.24      0.85 o
  -2  -8   3       19.03       20.05      1.60 o
  -1  -8   3        0.11        0.64      1.15 o
   0  -8   3       15.27       16.04      2.10 o
  -5  -7   3        7.37        7.96      1.27 o
  -4  -7   3       33.91       33.59      2.44 o
  -3  -7   3        6.72        6.63      0.82 o
  -2  -7   3       19.89       22.15      3.22 o
  -1  -7   3      267.25      277.31      6.18 o
   0  -7   3       58.13       55.30      2.40 o
   1  -7   3       48.87       53.44      3.09 o
   2  -7   3        0.54        1.78      1.45 o
  -6  -6   3        2.70        3.58      1.08 o
  -5  -6   3        0.74        0.87      0.55 o
  -4  -6   3       18.11       19.34      0.93 o
  -3  -6   3       46.92       44.04      1.59 o
  -2  -6   3        1.19        0.98      0.42 o
  -1  -6   3        3.72        3.05      0.81 o
   0  -6   3       58.83       63.50      2.33 o
   1  -6   3       62.60       63.47      4.48 o
   2  -6   3       16.88       17.13      2.05 o
   3  -6   3        0.59        0.03      1.26 o
  -6  -5   3        1.03        0.17      0.54 o
  -5  -5   3        0.63        0.34      0.75 o
  -4  -5   3        5.15        5.29      0.46 o
  -3  -5   3       86.36       82.94      1.80 o
  -2  -5   3        5.59        5.44      0.38 o
  -1  -5   3       82.93       83.42      2.08 o
   0  -5   3       70.88       74.48      1.75 o
   1  -5   3      165.28      162.54      4.11 o
   2  -5   3        2.69        0.94      0.74 o
   3  -5   3        0.01       -0.39      1.06 o
   4  -5   3       13.19       12.29      2.74 o
  -6  -4   3        0.10        0.24      0.72 o
  -5  -4   3        8.34        9.75      0.71 o
  -4  -4   3        0.58        0.86      0.83 o
  -3  -4   3       31.56       28.60      1.09 o
  -2  -4   3      116.72      119.12      1.71 o
  -1  -4   3      219.95      226.24      5.18 o
   0  -4   3      314.26      322.02      4.40 o
   1  -4   3      173.58      174.26      3.04 o
   2  -4   3       76.78       66.47      1.92 o
   3  -4   3      180.37      160.62      4.18 o
   4  -4   3        2.40        4.82      1.06 o
  -6  -3   3        4.82        5.24      0.77 o
  -5  -3   3      107.49      105.06      2.09 o
  -4  -3   3        5.36        8.12      1.21 o
  -3  -3   3        6.96        7.14      1.03 o
  -2  -3   3       31.52       37.43      0.69 o
  -1  -3   3       58.77       54.61      0.97 o
   0  -3   3      554.17      590.32     10.22 o
   1  -3   3      163.92      191.98      2.49 o
   2  -3   3        0.70        1.16      0.43 o
   3  -3   3       17.45       17.54      1.33 o
   4  -3   3       11.33       11.85      1.29 o
   5  -3   3        2.39        1.11      1.60 o
  -6  -2   3       30.16       28.62      1.58 o
  -5  -2   3       40.24       39.26      1.25 o
  -4  -2   3      160.23      152.53      2.87 o
  -3  -2   3       18.12       21.06      0.66 o
  -2  -2   3      115.12      121.43      2.33 o
  -1  -2   3        1.01        2.15      0.29 o
   0  -2   3      545.52      578.07      6.74 o
   1  -2   3     2523.66     2850.25     30.06 o
   2  -2   3      403.10      461.27      5.76 o
   3  -2   3       90.29       80.65      1.77 o
   4  -2   3       24.97       24.58      2.18 o
   5  -2   3       44.23       54.36      2.82 o
  -6  -1   3       34.61       33.81      1.87 o
  -5  -1   3      122.45      113.39      3.17 o
  -4  -1   3      521.50      533.60      6.56 o
  -3  -1   3      250.77      245.52      3.09 o
  -2  -1   3       75.76       68.80      1.00 o
   0  -1   3     2576.53     2818.90     59.14 o
   1  -1   3     2325.88     2521.02     28.35 o
   2  -1   3       29.05       27.58      1.10 o
   3  -1   3      172.96      177.53      2.75 o
   4  -1   3      141.86      125.28      3.24 o
   5  -1   3       78.66       78.86      4.30 o
   6  -1   3        7.80        9.31      1.60 o
  -6   0   3        9.09       10.12      1.27 o
  -5   0   3       18.05       15.08      1.30 o
  -4   0   3      101.94       96.52      1.86 o
  -3   0   3      140.19      137.58      1.90 o
  -2   0   3       21.87       21.49      0.42 o
   0   0   3      615.92      639.48      9.41 o
   1   0   3     1514.72     1620.08     21.83 o
   2   0   3      428.52      484.55      5.36 o
   3   0   3      161.81      157.87      2.06 o
   4   0   3        0.02       -0.19      0.43 o
   5   0   3       67.04       70.43      5.06 o
   6   0   3       21.25       19.81      3.28 o
  -6   1   3       19.58       25.73      2.23 o
  -5   1   3        0.03       -0.66      2.25 o
  -4   1   3       37.81       33.73      1.22 o
  -3   1   3      191.38      201.08      4.66 o
  -2   1   3      892.98      983.86     10.11 o
  -1   1   3       37.00       32.21      0.70 o
   0   1   3      901.74      909.42      8.96 o
   1   1   3      355.63      356.80      4.56 o
   2   1   3      246.22      298.73      3.99 o
   3   1   3      208.11      202.45      3.06 o
   4   1   3       76.53       79.49      1.61 o
   5   1   3        7.11        7.43      0.74 o
   6   1   3       22.11       20.96      1.75 o
  -5   2   3       15.46       15.35      1.83 o
  -4   2   3       10.43       10.03      1.15 o
  -3   2   3       22.12       19.90      0.98 o
  -2   2   3       42.84       50.54      1.02 o
  -1   2   3      298.93      316.41      3.48 o
   0   2   3     1005.29      990.28     10.83 o
   1   2   3      111.62      114.18      1.75 o
   2   2   3       39.88       33.58      1.49 o
   3   2   3      627.15      670.58     13.16 o
   4   2   3       41.88       41.72      1.68 o
   5   2   3        1.77        0.23      0.43 o
   6   2   3        4.64        5.82      1.14 o
  -5   3   3       20.31       22.99      2.20 o
  -4   3   3       61.53       53.98      2.30 o
  -3   3   3       48.31       46.26      1.58 o
  -2   3   3       30.18       28.59      0.99 o
  -1   3   3      169.46      166.62      2.26 o
   0   3   3     1264.63     1336.34     13.31 o
   1   3   3      783.43      870.44      9.20 o
   2   3   3        0.74       -0.37      0.37 o
   3   3   3       66.92       67.10      2.65 o
   4   3   3       10.84       11.43      0.62 o
   5   3   3        0.41       -0.64      0.72 o
   6   3   3        1.69        0.20      0.61 o
  -4   4   3       29.68       28.56      3.12 o
  -3   4   3        1.61        0.99      0.83 o
  -2   4   3       65.74       66.00      1.88 o
  -1   4   3        0.83       -0.35      0.38 o
   0   4   3      109.73      100.70      1.68 o
   1   4   3      867.76     1035.84     11.93 o
   2   4   3      596.00      641.00     11.57 o
   3   4   3      161.85      149.40      3.03 o
   4   4   3       23.39       30.43      2.58 o
   5   4   3       33.34       31.76      1.43 o
   6   4   3        6.38        9.38      2.42 o
  -4   5   3       29.60       34.05      2.94 o
  -3   5   3        9.09        6.85      1.49 o
  -2   5   3      211.41      224.09      4.52 o
  -1   5   3       11.25        6.72      1.38 o
   0   5   3       30.32       27.40      1.33 o
   1   5   3      154.03      167.87      2.38 o
   2   5   3      144.95      130.16      1.96 o
   3   5   3       15.04       15.98      0.90 o
   4   5   3      224.91      227.11      6.77 o
   5   5   3      131.16      134.71      5.24 o
   6   5   3        2.08        1.72      1.84 o
  -3   6   3        0.16       -1.29      1.29 o
  -2   6   3       17.97       14.94      2.33 o
  -1   6   3      170.52      177.67      4.58 o
   0   6   3      255.58      233.03      4.56 o
   1   6   3       48.40       48.27      1.35 o
   2   6   3      183.88      171.65      2.37 o
   3   6   3      105.35      107.66      1.86 o
   4   6   3       93.27      100.77      3.31 o
   5   6   3       52.64       47.09      3.04 o
   6   6   3       14.24       15.08      2.93 o
  -2   7   3       39.76       44.80      3.67 o
  -1   7   3        5.42        8.44      1.52 o
   0   7   3        3.27        2.37      1.00 o
   1   7   3        2.18        1.82      0.62 o
   2   7   3        6.46        5.74      1.64 o
   3   7   3       83.64       78.26      2.13 o
   4   7   3        0.13       -0.17      0.42 o
   5   7   3        0.21        0.45      1.22 o
  -1   8   3        9.98       13.29      3.09 o
   0   8   3        9.44       13.81      1.91 o
   1   8   3        7.98       10.01      1.56 o
   2   8   3        4.44        5.34      1.01 o
   3   8   3        0.96        2.35      0.92 o
   4   8   3        9.17        8.48      1.80 o
   5   8   3        0.00       -0.80      0.80 o
   1   9   3        6.83        9.07      1.75 o
   2   9   3        9.34        8.34      1.63 o
   3   9   3        0.02       -0.10      1.21 o
  -4  -8   4        2.27        2.43      0.80 o
  -3  -8   4        5.64        5.57      1.10 o
  -2  -8   4        0.78        0.37      1.09 o
  -1  -8   4        0.03       -1.06      1.06 o
   0  -8   4       27.49       28.46      2.65 o
  -5  -7   4       21.28       18.59      4.02 o
  -4  -7   4        2.51        1.12      0.79 o
  -3  -7   4        0.61        0.14      1.20 o
  -2  -7   4        6.84        6.66      0.99 o
  -1  -7   4       28.21       29.15      1.78 o
   0  -7   4      110.00      111.25      3.49 o
   1  -7   4        6.98        6.01      1.63 o
   2  -7   4       26.60       32.20      2.93 o
  -6  -6   4        1.40        1.52      0.97 o
  -5  -6   4       10.94       11.41      1.21 o
  -4  -6   4       10.84       12.76      0.84 o
  -3  -6   4       30.04       29.61      1.18 o
  -2  -6   4       40.58       41.42      1.20 o
  -1  -6   4       86.84       87.65      2.89 o
   0  -6   4        1.62        1.97      0.83 o
   1  -6   4       31.68       29.37      2.67 o
   2  -6   4        7.30       10.24      1.76 o
   3  -6   4        0.30        0.95      1.37 o
  -6  -5   4        0.47        0.57      0.71 o
  -5  -5   4        8.24        8.20      0.62 o
  -4  -5   4       48.28       47.14      1.70 o
  -3  -5   4       37.62       38.25      0.97 o
  -2  -5   4        1.36        1.11      0.31 o
  -1  -5   4       22.13       19.01      0.90 o
   0  -5   4      254.68      252.14      3.79 o
   1  -5   4       72.39       68.84      2.39 o
   2  -5   4       49.13       44.89      3.26 o
   3  -5   4        2.13        2.81      1.27 o
   4  -5   4        1.10        0.16      1.28 o
  -6  -4   4        7.39        6.91      1.18 o
  -5  -4   4       44.80       39.49      1.20 o
  -4  -4   4       18.50       17.30      0.71 o
  -3  -4   4        2.19        2.00      0.42 o
  -2  -4   4       13.49       16.00      0.47 o
  -1  -4   4       24.53       23.48      0.71 o
   0  -4   4        0.29        0.66      0.31 o
   1  -4   4      290.09      274.75      4.94 o
   2  -4   4        3.29        2.55      0.62 o
   3  -4   4      138.01      127.28      3.61 o
   4  -4   4        1.18        0.77      0.89 o
  -6  -3   4        7.23        6.89      0.87 o
  -5  -3   4       18.45       18.16      0.89 o
  -4  -3   4      311.79      302.47      4.53 o
  -3  -3   4        4.03        2.42      0.29 o
  -2  -3   4        7.12        7.79      0.43 o
  -1  -3   4       42.98       45.22      0.77 o
   0  -3   4       10.49       11.99      0.59 o
   1  -3   4       34.33       27.13      0.77 o
   2  -3   4        1.51        2.28      0.44 o
   3  -3   4       76.87       80.78      2.52 o
   4  -3   4        6.62        5.63      1.03 o
   5  -3   4        4.23        5.56      1.49 o
  -6  -2   4        0.74        0.87      0.78 o
  -5  -2   4       33.01       31.26      1.18 o
  -4  -2   4       19.93       20.06      0.80 o
  -3  -2   4      155.72      137.63      2.22 o
  -2  -2   4       72.51       79.58      1.30 o
  -1  -2   4      108.02      110.96      1.25 o
   0  -2   4     1069.86     1114.74     12.73 o
   1  -2   4      320.26      357.09      3.90 o
   2  -2   4        5.36        5.21      0.50 o
   3  -2   4       48.52       44.17      1.28 o
   4  -2   4       58.86       56.55      2.12 o
   5  -2   4       21.76       21.74      4.26 o
  -6  -1   4       14.61       17.37      1.51 o
  -5  -1   4        1.56        0.31      0.71 o
  -4  -1   4        1.39       -0.01      0.45 o
  -3  -1   4       15.03       17.36      0.55 o
  -2  -1   4      582.75      700.82      8.70 o
   1  -1   4      241.07      286.82      3.50 o
   2  -1   4     1093.69     1183.33     12.82 o
   3  -1   4       18.84       16.16      0.92 o
   4  -1   4      746.15      755.96     12.14 o
   5  -1   4        0.01        0.48      1.03 o
   6  -1   4        5.55        8.75      2.07 o
  -6   0   4        1.68        1.90      0.95 o
  -5   0   4       42.95       40.28      3.05 o
  -4   0   4       66.84       66.73      1.39 o
  -3   0   4      280.15      278.18      3.40 o
  -2   0   4      254.36      247.35      2.89 o
   0   0   4       41.32       49.03      0.63 o
   1   0   4       47.38       36.79      0.57 o
   2   0   4      401.12      423.41      5.08 o
   3   0   4       44.53       50.77      1.23 o
   4   0   4       41.77       42.33      1.29 o
   5   0   4       79.15       79.97      3.07 o
   6   0   4       14.96       13.50      1.66 o
  -6   1   4        1.67        3.52      1.33 o
  -5   1   4       69.03       65.79      2.50 o
  -4   1   4       10.45        9.41      0.87 o
  -3   1   4        2.26        0.92      0.32 o
  -2   1   4       22.34       16.89      0.52 o
  -1   1   4        0.00        0.37      0.18 o
   1   1   4      919.15      970.78     11.02 o
   2   1   4     3453.56     3830.38     68.92 o
   3   1   4      204.25      263.70      3.56 o
   4   1   4       14.32       14.77      1.03 o
   5   1   4       11.84       12.80      0.89 o
   6   1   4        2.04        0.21      1.86 o
  -5   2   4       43.41       46.90      5.67 o
  -4   2   4       25.65       22.75      1.31 o
  -3   2   4       21.80       19.52      0.82 o
  -2   2   4       92.76      103.93      1.83 o
  -1   2   4       17.75       23.47      0.51 o
   0   2   4       52.67       67.18      0.77 o
   1   2   4      429.14      427.39      4.64 o
   2   2   4       88.97       96.89      1.96 o
   3   2   4      925.82     1057.28     18.83 o
   4   2   4        0.30        1.14      0.36 o
   5   2   4       26.93       24.73      1.14 o
   6   2   4        1.79        1.07      0.80 o
  -5   3   4        4.63        2.38      2.46 o
  -4   3   4       59.27       53.96      2.32 o
  -3   3   4       36.48       37.13      1.44 o
  -2   3   4        5.03        4.73      0.61 o
  -1   3   4      259.81      245.39      3.60 o
   0   3   4      861.23     1045.60     11.12 o
   1   3   4     1888.93     2111.55     23.79 o
   2   3   4       22.46       29.29      0.95 o
   3   3   4      558.96      576.11     13.78 o
   4   3   4       14.96       14.32      0.81 o
   5   3   4       18.87       19.04      1.40 o
   6   3   4        1.44       -0.08      0.58 o
  -4   4   4        6.57        7.78      1.28 o
  -3   4   4       53.00       54.95      2.23 o
  -2   4   4        8.58        6.94      0.79 o
  -1   4   4      273.64      267.59      3.91 o
   0   4   4      109.66      116.32      1.64 o
   1   4   4       11.55        7.54      0.55 o
   2   4   4      160.93      170.65      3.94 o
   3   4   4      236.43      237.02      4.09 o
   4   4   4       63.75       59.84      3.83 o
   5   4   4        8.29        8.68      2.03 o
   6   4   4       49.65       45.45      4.22 o
  -4   5   4        0.25        1.54      1.49 o
  -3   5   4        5.48        4.81      1.46 o
  -2   5   4       51.83       49.60      1.87 o
  -1   5   4        0.13       -1.01      1.01 o
   0   5   4      162.47      158.51      2.48 o
   1   5   4        8.97        7.16      0.52 o
   2   5   4      140.01      147.03      2.45 o
   3   5   4       67.11       70.98      1.92 o
   4   5   4       36.13       35.33      3.48 o
   5   5   4       14.41       18.29      2.77 o
   6   5   4       20.24       22.08      3.28 o
  -3   6   4       17.57       18.51      2.31 o
  -2   6   4        0.16       -1.12      1.12 o
  -1   6   4      116.45      113.14      3.45 o
   0   6   4       32.10       32.21      1.95 o
   1   6   4       37.00       30.52      1.10 o
   2   6   4      138.86      144.44      2.06 o
   3   6   4       14.35       11.29      0.63 o
   4   6   4      121.00      121.17      4.18 o
   5   6   4       22.18       23.95      3.24 o
   6   6   4        2.45        6.56      2.23 o
  -2   7   4       20.55       22.59      2.51 o
  -1   7   4        6.16        7.32      1.23 o
   0   7   4       42.87       40.18      2.21 o
   1   7   4        1.62        2.26      0.64 o
   2   7   4      146.69      142.67      3.63 o
   3   7   4        2.05       -0.57      0.57 o
   4   7   4        8.24        8.94      0.53 o
   5   7   4        1.29        0.59      1.60 o
  -1   8   4        6.95        6.17      2.50 o
   0   8   4        5.49        8.25      1.67 o
   1   8   4        4.01        4.06      1.30 o
   2   8   4        0.91        1.85      1.06 o
   3   8   4       30.41       25.89      1.67 o
   4   8   4        1.53        2.05      1.03 o
   5   8   4        0.26       -0.23      0.94 o
   1   9   4       54.88       67.56      5.08 o
   2   9   4        1.67        1.55      1.41 o
   3   9   4       30.28       38.77      2.59 o
  -4  -8   5        6.62        7.28      1.18 o
  -3  -8   5        0.01       -0.70      0.70 o
  -2  -8   5        6.70        7.34      1.99 o
  -1  -8   5        0.07       -0.90      1.05 o
   0  -8   5        1.50       -0.71      1.58 o
  -5  -7   5        4.78        6.56      1.31 o
  -4  -7   5       20.88       21.21      2.03 o
  -3  -7   5        0.51        0.65      0.78 o
  -2  -7   5        1.70        1.75      0.79 o
  -1  -7   5       14.78       13.52      1.33 o
   0  -7   5        0.21       -0.61      0.87 o
   1  -7   5       17.30       16.71      3.46 o
   2  -7   5        0.02        1.50      1.35 o
  -5  -6   5        8.91       10.15      1.28 o
  -4  -6   5      105.37      101.65      2.34 o
  -3  -6   5        0.56        1.55      0.65 o
  -2  -6   5       20.65       17.40      1.14 o
  -1  -6   5        0.01       -0.46      0.50 o
   0  -6   5        1.91        2.53      0.85 o
   1  -6   5       50.95       53.00      2.30 o
   2  -6   5        5.84        4.25      1.39 o
   3  -6   5       28.90       33.63      3.01 o
  -6  -5   5        1.48        2.75      1.97 o
  -5  -5   5        8.25        9.06      0.70 o
  -4  -5   5        9.78        8.94      0.67 o
  -3  -5   5      282.87      281.09      7.12 o
  -2  -5   5       89.58       88.20      1.81 o
  -1  -5   5      339.52      340.97      5.82 o
   0  -5   5      149.74      146.68      2.50 o
   1  -5   5       33.00       24.74      1.72 o
   2  -5   5        0.51       -0.50      0.97 o
   3  -5   5        2.00        1.11      1.72 o
   4  -5   5       19.32       19.05      2.32 o
  -6  -4   5        5.59        6.31      1.06 o
  -5  -4   5       13.24       10.01      0.73 o
  -4  -4   5       24.89       23.58      0.90 o
  -3  -4   5       21.16       20.19      0.65 o
  -2  -4   5        7.66        8.32      0.50 o
  -1  -4   5       25.77       29.62      1.09 o
   0  -4   5       92.73       85.02      1.62 o
   1  -4   5        2.26        1.10      0.51 o
   2  -4   5       20.61       19.27      1.13 o
   3  -4   5        1.06        1.66      0.79 o
   4  -4   5       17.95       19.94      1.66 o
  -6  -3   5        2.79        2.95      0.77 o
  -5  -3   5       20.54       19.10      0.92 o
  -4  -3   5      110.13      112.22      2.05 o
  -3  -3   5      146.00      147.43      2.59 o
  -2  -3   5        0.54        1.75      0.22 o
  -1  -3   5        6.90        8.90      0.32 o
   0  -3   5     1268.02     1370.64     16.99 o
   1  -3   5        9.68       13.13      0.62 o
   2  -3   5        0.03        0.25      0.38 o
   3  -3   5       16.78       16.09      1.25 o
   4  -3   5       32.17       28.93      1.80 o
   5  -3   5       16.24       14.82      4.83 o
  -6  -2   5       16.34       13.99      1.18 o
  -5  -2   5       36.25       34.86      1.25 o
  -4  -2   5      169.59      153.65      2.67 o
  -3  -2   5        0.50        1.43      0.25 o
  -2  -2   5        1.85        0.77      0.18 o
  -1  -2   5       83.12       94.58      1.14 o
   0  -2   5       16.04       14.76      0.45 o
   1  -2   5     1074.29     1169.66     15.47 o
   2  -2   5        0.15       -0.22      0.22 o
   3  -2   5       93.12       86.72      1.88 o
   4  -2   5        1.07       -0.16      0.68 o
   5  -2   5       24.80       25.34      2.19 o
  -6  -1   5        0.05       -0.58      0.82 o
  -5  -1   5       10.64       12.24      1.18 o
  -4  -1   5      270.43      270.97      3.43 o
  -3  -1   5        0.31        0.68      0.27 o
  -2  -1   5      643.85      672.48      8.41 o
  -1  -1   5     2993.68     3145.90     93.35 o
   0  -1   5      779.97      845.84      9.05 o
   1  -1   5      183.81      159.21      2.39 o
   2  -1   5        0.34        0.92      0.25 o
   3  -1   5       10.81        8.60      0.81 o
   4  -1   5      345.73      337.66      6.92 o
   5  -1   5       48.17       44.28      2.43 o
   6  -1   5       14.11       15.94      1.90 o
  -6   0   5        2.25        1.85      0.96 o
  -5   0   5        0.51        1.29      0.81 o
  -4   0   5      192.74      191.93      3.58 o
  -3   0   5       30.26       27.77      0.75 o
  -2   0   5      667.24      672.10      7.84 o
  -1   0   5       25.24       36.90      0.62 o
   0   0   5       64.12       76.30      0.93 o
   1   0   5      877.25      810.20      8.72 o
   2   0   5      133.90      140.59      1.92 o
   3   0   5      742.46      726.65      9.65 o
   4   0   5        4.22        3.46      0.53 o
   5   0   5        9.71        9.97      1.62 o
   6   0   5        3.46        3.81      1.48 o
  -6   1   5        6.39        8.39      1.41 o
  -5   1   5        8.28        4.29      1.03 o
  -4   1   5       37.27       33.93      1.38 o
  -3   1   5      140.33      141.16      2.01 o
  -2   1   5      242.67      252.35      2.90 o
  -1   1   5     2062.76     2049.40     20.23 o
   0   1   5     1261.99     1394.32     14.45 o
   1   1   5      174.03      155.35      1.92 o
   2   1   5       68.75       80.40      1.39 o
   3   1   5      571.81      636.33      7.42 o
   4   1   5       92.37       81.96      2.01 o
   5   1   5        0.96        1.03      0.73 o
   6   1   5       37.96       41.49      2.22 o
  -5   2   5       47.44       61.98      9.05 o
  -4   2   5       61.54       55.20      1.86 o
  -3   2   5        3.41        4.41      0.54 o
  -2   2   5      222.31      225.58      4.17 o
  -1   2   5      168.93      150.69      1.84 o
   0   2   5       60.77       50.41      0.72 o
   1   2   5      449.53      542.80      5.88 o
   2   2   5       29.87       22.53      0.72 o
   3   2   5       18.29       24.57      1.66 o
   4   2   5       36.28       39.75      1.02 o
   5   2   5       75.66       70.81      1.72 o
   6   2   5       19.29       20.78      1.38 o
  -5   3   5        7.48       10.74      1.78 o
  -4   3   5       73.53       74.49      2.70 o
  -3   3   5      143.86      142.05      3.12 o
  -2   3   5       31.75       35.88      1.26 o
  -1   3   5        2.69        6.63      0.44 o
   0   3   5     1043.04     1184.12     12.77 o
   1   3   5      136.46      185.84      2.17 o
   2   3   5      173.16      183.81      3.59 o
   3   3   5       63.61       65.07      1.50 o
   4   3   5       38.03       43.78      1.25 o
   5   3   5       80.84       72.25      4.75 o
   6   3   5       30.84       30.97      1.37 o
  -4   4   5       27.41       29.86      1.99 o
  -3   4   5       24.96       21.40      1.59 o
  -2   4   5        8.11        8.95      0.79 o
  -1   4   5        4.94        5.56      0.52 o
   0   4   5      151.67      136.81      2.00 o
   1   4   5      401.66      474.56      4.96 o
   2   4   5      165.44      174.26      2.85 o
   3   4   5      361.22      348.99      5.81 o
   4   4   5      113.68      121.53      5.90 o
   5   4   5        0.01        0.64      0.50 o
   6   4   5        2.82        2.11      1.80 o
  -4   5   5       20.83       18.81      2.36 o
  -3   5   5       20.38       18.59      2.15 o
  -2   5   5      324.57      328.86     14.82 o
  -1   5   5      500.79      493.84     11.72 o
   0   5   5        4.38        0.49      0.50 o
   1   5   5        0.23       -0.32      0.32 o
   2   5   5       40.63       40.87      0.84 o
   3   5   5       55.20       55.12      1.64 o
   4   5   5        4.10        4.05      0.71 o
   5   5   5       10.33       12.70      2.38 o
   6   5   5        0.76        1.06      1.64 o
  -3   6   5        1.43        1.58      1.39 o
  -2   6   5       65.32       71.92      5.71 o
  -1   6   5       12.19       10.17      1.29 o
   0   6   5       47.94       37.08      2.00 o
   1   6   5       14.75       12.91      0.79 o
   2   6   5       37.08       29.60      0.74 o
   3   6   5       82.18       74.96      1.32 o
   4   6   5        5.42        4.81      1.37 o
   5   6   5       21.36       17.90      2.85 o
   6   6   5        3.81        5.24      2.23 o
  -2   7   5        0.24       -0.60      1.24 o
  -1   7   5       17.30       14.84      1.55 o
   0   7   5        1.65        1.44      0.88 o
   1   7   5        9.42        8.92      0.83 o
   2   7   5       11.73       12.05      1.15 o
   3   7   5       76.18       74.79      2.75 o
   4   7   5       11.99       12.21      0.79 o
   5   7   5       15.96       20.05      3.09 o
  -1   8   5        7.08        9.50      2.70 o
   0   8   5        0.01       -1.29      1.99 o
   1   8   5        0.19       -0.26      1.06 o
   2   8   5        5.08        5.36      1.29 o
   3   8   5        1.40        0.26      0.84 o
   4   8   5        3.11        2.46      1.25 o
   1   9   5       10.53       12.58      2.89 o
   2   9   5       43.40       59.00      4.49 o
   3   9   5        0.58        1.57      1.33 o
  -4  -8   6        1.97        2.74      1.00 o
  -3  -8   6        1.07        0.93      0.81 o
  -2  -8   6       17.26       18.31      1.98 o
  -1  -8   6       15.06       14.65      2.17 o
   0  -8   6        7.15        6.85      1.78 o
  -5  -7   6        1.19        0.35      1.27 o
  -4  -7   6        0.04       -0.44      0.76 o
  -3  -7   6       24.46       22.78      1.79 o
  -2  -7   6        5.30        4.20      1.64 o
  -1  -7   6        8.19        8.08      1.30 o
   0  -7   6       43.29       47.67      2.61 o
   1  -7   6        1.09       -1.16      1.16 o
   2  -7   6        2.39        2.35      1.48 o
  -5  -6   6        3.70        4.79      0.84 o
  -4  -6   6       33.25       34.75      1.65 o
  -3  -6   6       69.17       65.14      2.54 o
  -2  -6   6        6.57        7.55      0.89 o
  -1  -6   6        1.59        1.08      0.65 o
   0  -6   6      122.92      129.46      4.89 o
   1  -6   6        0.99       -0.83      0.83 o
   2  -6   6       15.10       17.52      2.16 o
   3  -6   6        0.28        1.96      1.45 o
  -6  -5   6        0.71        0.80      0.95 o
  -5  -5   6        2.94        2.85      0.59 o
  -4  -5   6       37.80       39.27      1.26 o
  -3  -5   6        8.10        9.41      0.71 o
  -2  -5   6      198.48      206.34      3.39 o
  -1  -5   6       94.15       84.85      2.10 o
   0  -5   6       63.98       65.98      1.61 o
   1  -5   6       48.45       49.70      2.07 o
   2  -5   6      109.76      102.97      4.12 o
   3  -5   6        0.13       -0.98      1.68 o
   4  -5   6       11.35        6.37      2.34 o
  -6  -4   6        0.29        0.43      0.96 o
  -5  -4   6        2.49        2.45      0.56 o
  -4  -4   6       47.30       47.50      1.34 o
  -3  -4   6       23.18       21.67      0.73 o
  -2  -4   6       49.04       49.51      1.21 o
  -1  -4   6        6.96        9.07      0.46 o
   0  -4   6      566.48      574.06      8.25 o
   1  -4   6        3.30        3.53      0.52 o
   2  -4   6       98.87       97.96      3.25 o
   3  -4   6        0.13        1.08      0.74 o
   4  -4   6        0.34        0.44      1.12 o
  -6  -3   6        5.55        6.95      0.93 o
  -5  -3   6        1.41        1.95      0.58 o
  -4  -3   6       44.47       43.53      1.17 o
  -3  -3   6        4.34        3.42      0.37 o
  -2  -3   6       56.03       60.86      0.99 o
  -1  -3   6       30.24       32.10      1.08 o
   0  -3   6      101.41      113.12      1.89 o
   1  -3   6      396.74      444.94      6.34 o
   2  -3   6        2.67        2.73      0.56 o
   3  -3   6       76.21       78.13      2.56 o
   4  -3   6       39.66       41.51      2.05 o
   5  -3   6        5.32        7.69      1.60 o
  -6  -2   6       15.89       16.14      1.27 o
  -5  -2   6       36.37       36.84      1.54 o
  -4  -2   6        5.86        5.40      0.57 o
  -3  -2   6      337.78      328.29      4.33 o
  -2  -2   6       18.64       19.23      0.52 o
  -1  -2   6      335.34      325.54      3.39 o
   0  -2   6      896.04     1039.90     14.10 o
   1  -2   6      809.26      896.54      9.78 o
   2  -2   6        1.79        2.20      0.52 o
   3  -2   6       44.82       46.11      1.33 o
   4  -2   6       36.47       35.67      1.76 o
   5  -2   6       31.17       33.72      2.37 o
  -6  -1   6       17.72       19.34      1.59 o
  -5  -1   6       24.85       23.06      1.36 o
  -4  -1   6        1.93        2.92      0.44 o
  -3  -1   6      399.29      403.72      4.97 o
  -2  -1   6       59.73       75.76      1.17 o
  -1  -1   6     1917.68     2019.34     18.87 o
   0  -1   6      329.61      337.26      3.79 o
   1  -1   6       43.49       34.71      0.67 o
   2  -1   6      171.41      165.13      2.29 o
   3  -1   6      510.25      523.05      7.64 o
   4  -1   6       23.22       26.59      1.56 o
   5  -1   6       32.10       30.44      2.09 o
   6  -1   6        0.41       -0.60      1.10 o
  -6   0   6        4.41        4.88      1.23 o
  -5   0   6       23.99       25.88      1.66 o
  -4   0   6       97.88       92.68      2.03 o
  -3   0   6      307.62      325.04      3.95 o
  -2   0   6       30.55       30.91      0.76 o
  -1   0   6     2051.03     2224.12     23.20 o
   0   0   6      677.98      691.07      6.95 o
   1   0   6       37.92       35.77      0.71 o
   2   0   6      203.25      181.69      2.09 o
   3   0   6        0.15        0.60      0.31 o
   4   0   6      284.86      282.75      4.45 o
   5   0   6        4.82        6.13      1.10 o
   6   0   6       19.29       22.44      1.98 o
  -6   1   6        1.29        1.50      1.05 o
  -5   1   6        8.51        8.47      1.79 o
  -4   1   6       36.34       32.96      1.36 o
  -3   1   6       45.66       44.07      0.96 o
  -2   1   6      178.26      201.00      2.50 o
  -1   1   6      169.38      195.98      2.10 o
   0   1   6      815.64      820.60      8.15 o
   1   1   6        0.41        0.25      0.12 o
   2   1   6      210.93      197.11      2.46 o
   3   1   6       22.71       24.95      0.67 o
   4   1   6       67.34       67.70      1.74 o
   5   1   6        7.55        9.03      0.86 o
   6   1   6        2.30        5.44      1.14 o
  -5   2   6        0.30       -0.77      0.77 o
  -4   2   6      115.02      114.60      2.85 o
  -3   2   6        5.29        5.02      0.51 o
  -2   2   6      172.29      169.65      2.39 o
  -1   2   6        2.09        2.37      0.25 o
   0   2   6      680.10      736.56      7.01 o
   1   2   6        9.95       13.50      0.41 o
   2   2   6      720.52      745.18     13.33 o
   3   2   6        8.56       13.33      0.83 o
   4   2   6        0.33        0.02      0.25 o
   5   2   6        0.02        0.17      0.43 o
   6   2   6        0.17        1.07      0.82 o
  -5   3   6        5.61        6.83      3.58 o
  -4   3   6        3.69        3.25      0.98 o
  -3   3   6       23.45       20.52      1.43 o
  -2   3   6       54.08       52.81      1.56 o
  -1   3   6      117.70      111.80      1.92 o
   0   3   6       25.57       31.97      0.76 o
   1   3   6      162.45      193.44      2.14 o
   2   3   6       58.49       52.10      1.34 o
   3   3   6       64.54       63.69      1.54 o
   4   3   6       73.79       76.11      1.89 o
   5   3   6       12.01       11.18      1.15 o
   6   3   6       48.76       47.92      2.11 o
  -4   4   6       12.98       10.13      1.75 o
  -3   4   6       51.13       50.96      2.18 o
  -2   4   6      275.88      267.64      5.02 o
  -1   4   6        4.38        4.87      0.48 o
   0   4   6      246.02      286.86      3.70 o
   1   4   6      185.64      196.74      2.56 o
   2   4   6       91.18      102.26      1.50 o
   3   4   6      455.29      444.77      8.25 o
   4   4   6       35.53       36.37      1.09 o
   5   4   6        2.71        2.82      0.98 o
   6   4   6        3.39        8.40      2.23 o
  -4   5   6        0.14       -0.66      2.66 o
  -3   5   6      115.38      113.93      8.42 o
  -2   5   6        8.22        5.87      1.18 o
  -1   5   6     1039.32     1014.60     16.27 o
   0   5   6      126.27      106.02      2.74 o
   1   5   6      162.42      158.23      2.72 o
   2   5   6        3.65        4.78      0.43 o
   3   5   6      189.50      193.42      4.08 o
   4   5   6        9.59       12.47      1.00 o
   5   5   6        0.96        0.82      1.56 o
   6   5   6        9.00       11.45      2.58 o
  -3   6   6        5.92        5.77      1.71 o
  -2   6   6       18.31       21.58      2.22 o
  -1   6   6      158.22      149.24      4.71 o
   0   6   6       10.34       10.87      1.50 o
   1   6   6       33.30       28.32      1.18 o
   2   6   6       54.83       59.94      1.16 o
   3   6   6       12.17       10.50      0.57 o
   4   6   6       42.94       43.41      1.94 o
   5   6   6        1.24       -0.04      1.41 o
   6   6   6        5.65        8.71      2.42 o
  -2   7   6        1.12        1.71      1.41 o
  -1   7   6        0.53        0.20      0.98 o
   0   7   6        9.18        7.63      1.12 o
   1   7   6        0.77        0.97      0.94 o
   2   7   6        3.30        2.77      1.08 o
   3   7   6       27.00       21.21      1.20 o
   4   7   6        5.39        4.89      0.60 o
  -1   8   6        0.57        3.09      2.11 o
   0   8   6       17.56       14.64      2.00 o
   1   8   6        0.58       -0.92      1.06 o
   2   8   6       20.53       16.53      2.95 o
   3   8   6        3.08        3.51      1.14 o
   4   8   6        0.18        0.39      1.13 o
   1   9   6        0.75       -1.88      1.88 o
   2   9   6        1.28        2.65      1.50 o
   3   9   6       10.56       13.23      3.60 o
  -3  -8   7       12.92       14.34      1.44 o
  -2  -8   7       29.57       27.94      1.94 o
  -1  -8   7       35.50       34.06      4.36 o
   0  -8   7        8.90       10.08      2.70 o
  -5  -7   7        2.32        1.07      1.09 o
  -4  -7   7       11.77       15.28      1.35 o
  -3  -7   7        6.95        8.60      1.58 o
  -2  -7   7       64.46       74.09      3.16 o
  -1  -7   7       12.52        9.45      1.52 o
   0  -7   7        0.00       -0.31      0.90 o
   1  -7   7       39.99       49.95      3.35 o
   2  -7   7        9.69       12.65      2.18 o
  -5  -6   7        0.17        0.75      0.71 o
  -4  -6   7       27.61       25.13      1.48 o
  -3  -6   7       22.24       21.62      1.61 o
  -2  -6   7       29.64       30.55      1.45 o
  -1  -6   7        2.28        2.62      0.76 o
   0  -6   7       17.36       20.21      1.34 o
   1  -6   7      142.16      144.33      4.16 o
   2  -6   7        0.05       -0.78      1.17 o
   3  -6   7       23.38       28.04      4.22 o
  -6  -5   7        0.40       -0.29      0.92 o
  -5  -5   7        0.90        1.89      0.70 o
  -4  -5   7       12.61       11.80      0.81 o
  -3  -5   7       18.16       19.31      1.08 o
  -2  -5   7        3.26        4.13      0.55 o
  -1  -5   7       60.39       59.18      2.90 o
   0  -5   7       14.90       17.34      1.01 o
   1  -5   7        8.71        7.95      1.04 o
   2  -5   7      113.49      112.14      4.41 o
   3  -5   7       58.62       49.59      3.19 o
   4  -5   7       21.06       24.11      3.63 o
  -6  -4   7        0.02        0.48      0.93 o
  -5  -4   7       19.66       15.90      1.53 o
  -4  -4   7        4.50        5.12      0.61 o
  -3  -4   7       21.48       22.55      0.65 o
  -2  -4   7        4.33        5.42      0.42 o
  -1  -4   7       50.35       50.79      1.28 o
   0  -4   7       90.68       96.86      1.95 o
   1  -4   7       11.67        9.58      0.72 o
   2  -4   7       17.82       21.49      1.20 o
   3  -4   7       13.60       14.64      1.33 o
   4  -4   7       39.14       40.83      3.93 o
  -6  -3   7        0.36        0.43      0.73 o
  -5  -3   7        3.70        4.67      1.39 o
  -4  -3   7       16.04       14.73      0.77 o
  -3  -3   7        0.05       -0.08      0.18 o
  -2  -3   7        0.22        0.10      0.23 o
  -1  -3   7       13.97       14.66      0.47 o
   0  -3   7        0.56       -0.05      0.16 o
   1  -3   7      260.10      265.35      4.71 o
   2  -3   7       32.18       33.49      1.27 o
   3  -3   7        0.13        0.04      1.05 o
   4  -3   7        0.13       -0.68      0.75 o
   5  -3   7       63.65       75.92      7.25 o
  -6  -2   7       33.51       34.37      1.72 o
  -5  -2   7        3.19        3.15      0.84 o
  -4  -2   7       45.63       43.10      0.92 o
  -3  -2   7       40.02       47.92      1.60 o
  -2  -2   7      374.81      415.13      5.83 o
  -1  -2   7      424.34      461.04      4.73 o
   0  -2   7     1010.37     1103.58     13.46 o
   1  -2   7      209.12      193.10      2.47 o
   2  -2   7      201.33      191.65      3.63 o
   3  -2   7        0.89        0.27      0.45 o
   4  -2   7        2.77        2.12      0.97 o
   5  -2   7        2.88        2.48      2.25 o
  -6  -1   7       16.17       14.99      1.46 o
  -5  -1   7       40.33       44.20      1.70 o
  -4  -1   7      169.79      166.37      2.70 o
  -3  -1   7        0.39        0.55      0.36 o
  -2  -1   7      488.46      469.65      4.88 o
  -1  -1   7       44.73       66.22      0.82 o
   0  -1   7      360.35      348.75      3.69 o
   1  -1   7     2219.54     2442.88     25.80 o
   2  -1   7      347.84      361.84      4.80 o
   3  -1   7     1326.26     1317.94     18.13 o
   4  -1   7      446.67      459.94      9.03 o
   5  -1   7        0.14        0.08      0.94 o
   6  -1   7        3.82        4.32      1.37 o
  -6   0   7        2.58        4.80      1.12 o
  -5   0   7        4.67        4.58      0.87 o
  -4   0   7       37.64       37.09      1.72 o
  -3   0   7      326.25      325.38      4.56 o
  -2   0   7     2014.74     2091.06     21.93 o
  -1   0   7       94.08      115.56      1.85 o
   0   0   7       95.74      104.14      1.27 o
   1   0   7      827.88      896.51      9.62 o
   2   0   7      168.17      194.55      2.24 o
   3   0   7      268.81      272.70      3.80 o
   4   0   7      107.13      105.22      2.14 o
   5   0   7       28.47       23.96      1.76 o
   6   0   7       12.50       13.54      1.69 o
  -6   1   7        3.64        3.53      1.16 o
  -5   1   7        4.31        3.44      0.98 o
  -4   1   7       11.75       12.04      0.86 o
  -3   1   7       13.21       15.02      0.66 o
  -2   1   7       38.34       37.84      0.89 o
  -1   1   7      634.94      692.39      7.08 o
   0   1   7      271.42      275.52      2.77 o
   1   1   7      121.48      106.62      1.33 o
   2   1   7       53.30       50.98      0.85 o
   3   1   7      336.71      347.67      4.53 o
   4   1   7      153.68      145.85      2.80 o
   5   1   7       18.34       17.09      1.37 o
   6   1   7        0.46        0.37      0.89 o
  -5   2   7        0.57        0.03      0.83 o
  -4   2   7        1.80        0.72      0.85 o
  -3   2   7        1.82        1.64      0.42 o
  -2   2   7       20.71       19.80      0.75 o
  -1   2   7       48.33       44.25      0.76 o
   0   2   7     1989.69     2178.77     21.51 o
   1   2   7        4.48        4.03      0.23 o
   2   2   7      226.90      220.82      2.92 o
   3   2   7      219.46      226.65      3.33 o
   4   2   7      128.85      120.89      2.08 o
   5   2   7       11.16       10.87      0.82 o
   6   2   7        7.53        9.37      1.15 o
  -5   3   7       20.77       23.12      2.28 o
  -4   3   7        0.58       -0.89      1.03 o
  -3   3   7       14.53       13.88      1.22 o
  -2   3   7        5.79        5.96      0.66 o
  -1   3   7      175.45      178.96      5.72 o
   0   3   7        1.20       -0.19      0.19 o
   1   3   7      525.96      594.89      6.45 o
   2   3   7      272.71      274.95      3.94 o
   3   3   7       25.29       27.53      0.97 o
   4   3   7        6.02        7.97      0.63 o
   5   3   7       25.36       20.50      0.77 o
   6   3   7        9.93        9.38      1.33 o
  -4   4   7        3.01        1.58      1.31 o
  -3   4   7        8.96        7.72      1.11 o
  -2   4   7       73.23       70.98      2.08 o
  -1   4   7       99.42      100.79      2.07 o
   0   4   7      195.08      202.44      3.01 o
   1   4   7       27.16       28.37      0.75 o
   2   4   7      734.63      711.81      8.84 o
   3   4   7       46.20       44.04      1.37 o
   4   4   7        0.01        0.27      0.35 o
   5   4   7        2.83        3.08      0.73 o
   6   4   7        0.01       -0.52      0.54 o
  -4   5   7       11.81       10.35      1.95 o
  -3   5   7        9.57       12.00      1.88 o
  -2   5   7       22.66       18.08      1.55 o
  -1   5   7       40.26       33.96      1.98 o
   0   5   7      216.98      209.70      3.69 o
   1   5   7       89.59      102.41      1.99 o
   2   5   7      108.22      104.18      1.50 o
   3   5   7     1256.82     1268.78     19.48 o
   4   5   7      652.69      638.16     14.73 o
   5   5   7        0.04       -0.51      1.33 o
   6   5   7       15.71       13.05      2.66 o
  -3   6   7       10.64       14.60      2.11 o
  -2   6   7       91.02       92.64      4.09 o
  -1   6   7        3.90        3.81      1.32 o
   0   6   7       91.33       86.84      4.85 o
   1   6   7        0.77       -0.53      0.53 o
   2   6   7       31.41       30.33      0.73 o
   3   6   7       56.45       57.82      1.43 o
   4   6   7        7.26        7.50      1.00 o
   5   6   7       13.13        9.77      2.11 o
   6   6   7        5.76        7.85      2.27 o
  -2   7   7        0.02        0.18      1.27 o
  -1   7   7       16.96       15.72      1.56 o
   0   7   7        0.48       -0.50      0.76 o
   1   7   7       30.64       30.63      2.09 o
   2   7   7       15.67       10.39      1.47 o
   3   7   7        3.76        3.89      1.04 o
   4   7   7       12.07       12.74      0.67 o
   0   8   7       21.74       24.44      2.44 o
   1   8   7       11.06       14.84      2.97 o
   2   8   7       24.42       22.68      2.75 o
   3   8   7       14.41       11.48      1.70 o
   4   8   7        9.15        7.42      1.52 o
   1   9   7        2.91       -0.08      2.03 o
   2   9   7       22.53       26.47      2.43 o
   3   9   7        5.22        4.74      1.84 o
  -3  -8   8        5.73        7.00      2.93 o
  -2  -8   8        7.18        7.15      1.25 o
  -1  -8   8        0.73       -1.06      1.24 o
  -4  -7   8        0.00        0.22      1.12 o
  -3  -7   8       19.42       18.85      1.77 o
  -2  -7   8        6.29        7.44      1.37 o
  -1  -7   8       34.24       35.93      2.11 o
   0  -7   8       12.28       13.49      1.51 o
   1  -7   8       10.75       12.77      2.01 o
  -5  -6   8        8.50        8.22      1.07 o
  -4  -6   8        6.18        8.18      2.08 o
  -3  -6   8       50.17       44.03      2.18 o
  -2  -6   8        0.62       -0.37      0.79 o
  -1  -6   8        8.04        6.43      0.95 o
   0  -6   8       26.36       27.15      1.54 o
   1  -6   8       18.80       21.96      1.77 o
   2  -6   8       51.31       48.50      3.21 o
   3  -6   8        3.68        5.27      1.80 o
  -6  -5   8        1.19       -0.85      0.98 o
  -5  -5   8       12.69        9.19      1.01 o
  -4  -5   8       20.99       25.21      1.40 o
  -3  -5   8       19.62       19.22      1.89 o
  -2  -5   8       49.57       55.07      1.62 o
  -1  -5   8      202.66      191.98      3.14 o
   0  -5   8        2.66        2.86      0.74 o
   1  -5   8        4.06        4.29      0.90 o
   2  -5   8        6.68        4.49      1.29 o
   3  -5   8       38.77       36.60      3.01 o
  -6  -4   8        4.54        3.97      0.87 o
  -5  -4   8        5.97        5.55      0.88 o
  -4  -4   8       72.67       71.35      1.83 o
  -3  -4   8        4.01        4.22      0.50 o
  -2  -4   8        7.13        6.26      0.52 o
  -1  -4   8       39.64       44.37      1.07 o
   0  -4   8       98.63       93.12      1.93 o
   1  -4   8       64.76       62.47      2.03 o
   2  -4   8        1.17       -0.40      0.50 o
   3  -4   8       22.13       25.35      1.77 o
   4  -4   8        4.04        4.68      1.51 o
  -6  -3   8        0.92        1.13      0.80 o
  -5  -3   8        5.91        6.50      0.88 o
  -4  -3   8       39.59       44.88      1.22 o
  -3  -3   8        4.13        3.38      0.34 o
  -2  -3   8        0.88        0.66      0.28 o
  -1  -3   8        0.04       -0.22      0.22 o
   0  -3   8       26.74       28.84      1.01 o
   1  -3   8       15.06       13.22      0.83 o
   2  -3   8        7.03        7.76      0.74 o
   3  -3   8       14.48       12.40      1.16 o
   4  -3   8        4.36        3.87      1.06 o
   5  -3   8        5.40        6.53      1.64 o
  -6  -2   8       36.72       42.57      1.95 o
  -5  -2   8        0.04       -0.37      0.65 o
  -4  -2   8       52.93       47.18      1.43 o
  -3  -2   8      278.29      297.84      3.49 o
  -2  -2   8     1195.14     1233.59     15.94 o
  -1  -2   8      167.46      186.27      2.28 o
   0  -2   8       18.87       16.57      0.61 o
   1  -2   8       59.91       66.96      1.24 o
   2  -2   8        3.58        2.45      0.41 o
   3  -2   8        0.36       -0.49      0.49 o
   4  -2   8      113.00      111.37      3.80 o
   5  -2   8        0.13        0.16      1.03 o
  -6  -1   8        2.90        4.51      0.96 o
  -5  -1   8       17.10       15.85      1.20 o
  -4  -1   8        0.39       -0.42      0.42 o
  -3  -1   8      121.96      115.48      1.77 o
  -2  -1   8       72.37       73.69      1.13 o
  -1  -1   8     1580.42     1602.06     15.77 o
   0  -1   8      561.11      537.97      5.56 o
   1  -1   8      125.10      138.66      1.83 o
   2  -1   8      434.38      431.97      5.33 o
   3  -1   8      453.80      443.33      7.44 o
   4  -1   8       73.03       77.02      2.43 o
   5  -1   8        3.36        3.66      1.10 o
   6  -1   8       15.03       18.02      2.48 o
  -6   0   8        0.36        0.20      0.95 o
  -5   0   8       55.16       55.13      1.96 o
  -4   0   8        0.37        0.24      0.49 o
  -3   0   8       95.03       85.08      1.67 o
  -2   0   8      191.62      187.51      2.22 o
  -1   0   8      395.11      384.16      3.83 o
   0   0   8       11.55        6.85      0.32 o
   1   0   8      366.80      441.56      5.06 o
   2   0   8      663.49      719.37      7.93 o
   3   0   8        1.16        0.89      0.33 o
   4   0   8      470.66      472.24      7.02 o
   5   0   8        0.00        0.09      0.82 o
   6   0   8       16.19       19.67      1.91 o
  -5   1   8       30.11       33.79      2.03 o
  -4   1   8       21.97       21.66      1.11 o
  -3   1   8       46.06       52.48      1.16 o
  -2   1   8      113.71       97.59      1.75 o
  -1   1   8     2096.93     2258.99     23.92 o
   0   1   8        0.07        0.15      0.21 o
   1   1   8      466.07      505.02      5.53 o
   2   1   8      286.96      413.97      4.99 o
   3   1   8      122.95      135.37      2.02 o
   4   1   8        1.08        1.68      0.35 o
   5   1   8       28.50       25.23      1.62 o
   6   1   8        0.35        0.82      0.92 o
  -5   2   8        6.42        8.24      1.23 o
  -4   2   8       14.13       14.32      1.22 o
  -3   2   8        0.15        0.19      0.35 o
  -2   2   8        2.37        1.85      0.33 o
  -1   2   8       14.01       13.01      0.53 o
   0   2   8      437.19      502.25      5.93 o
   1   2   8      813.96      908.63      9.14 o
   2   2   8       55.41       72.12      1.07 o
   3   2   8      224.95      215.38      3.27 o
   4   2   8       52.45       37.45      1.66 o
   5   2   8      129.17      115.79      2.76 o
   6   2   8        6.59        4.42      0.98 o
  -5   3   8        3.55        4.78      1.46 o
  -4   3   8       36.21       36.46      2.01 o
  -3   3   8        0.01       -0.51      0.51 o
  -2   3   8       54.67       48.68      1.35 o
  -1   3   8      302.31      324.53      4.97 o
   0   3   8      187.81      183.57      2.27 o
   1   3   8        4.06        2.48      0.25 o
   2   3   8        1.34        1.95      0.19 o
   3   3   8      321.61      346.84      6.61 o
   4   3   8        0.52        0.60      0.44 o
   5   3   8       10.61        7.10      0.67 o
   6   3   8       23.98       18.87      1.68 o
  -4   4   8       45.69       45.64      3.06 o
  -3   4   8       26.50       24.24      1.65 o
  -2   4   8      312.71      307.68      5.70 o
  -1   4   8       53.75       53.82      1.45 o
   0   4   8        0.30       -0.09      0.34 o
   1   4   8       26.92       23.11      0.57 o
   2   4   8      111.49      116.09      1.58 o
   3   4   8      699.45      719.08     13.10 o
   4   4   8        0.65        0.08      0.40 o
   5   4   8       11.65       13.20      1.18 o
   6   4   8        2.40        3.77      0.59 o
  -4   5   8        1.01       -0.34      1.27 o
  -3   5   8       22.69       27.61      2.56 o
  -2   5   8       22.86       22.80      1.69 o
  -1   5   8      101.04       93.59      2.90 o
   0   5   8        1.76       -0.33      0.44 o
   1   5   8        1.70        1.04      0.42 o
   2   5   8       92.70       88.87      1.24 o
   3   5   8        3.38        4.72      0.59 o
   4   5   8      379.90      397.32     10.84 o
   5   5   8       35.04       33.57      3.17 o
   6   5   8       26.79       36.03      3.91 o
  -3   6   8        0.01       -1.24      1.76 o
  -2   6   8        0.31       -0.62      1.17 o
  -1   6   8       22.28       22.17      2.28 o
   0   6   8        1.88        1.38      0.78 o
   1   6   8        5.71        4.64      0.75 o
   2   6   8       25.78       25.45      0.76 o
   3   6   8        0.93        1.21      0.41 o
   4   6   8       74.31       71.43      2.59 o
   5   6   8        4.19        2.03      1.56 o
   6   6   8        6.38       10.59      2.38 o
  -2   7   8        0.55        0.36      1.28 o
  -1   7   8       15.57       13.09      1.51 o
   0   7   8        4.34        5.95      1.04 o
   1   7   8       23.99       19.94      1.81 o
   2   7   8        0.51       -0.26      0.87 o
   3   7   8       10.46       11.77      0.91 o
   4   7   8       15.20       17.00      0.78 o
   0   8   8        7.10        6.88      1.73 o
   1   8   8       24.20       27.16      2.33 o
   2   8   8       11.68       10.71      1.56 o
   3   8   8       12.19       11.89      1.49 o
   4   8   8        3.39        2.31      1.29 o
   2   9   8        3.39        5.06      1.59 o
  -3  -8   9        3.58        2.65      1.39 o
  -2  -8   9        2.34        2.38      1.05 o
  -1  -8   9        0.28       -1.15      1.19 o
  -4  -7   9       21.01       17.95      1.53 o
  -3  -7   9        1.29        2.40      1.62 o
  -2  -7   9       10.69       11.71      1.57 o
  -1  -7   9        9.32       13.55      1.92 o
   0  -7   9       16.30       14.89      1.60 o
   1  -7   9       10.34       10.88      1.92 o
  -5  -6   9        2.01        1.21      0.82 o
  -4  -6   9        0.47        1.61      1.84 o
  -3  -6   9       33.72       31.97      1.93 o
  -2  -6   9        5.06        2.58      0.98 o
  -1  -6   9       42.08       47.63      2.42 o
   0  -6   9       11.03        8.51      1.34 o
   1  -6   9       47.81       51.48      3.01 o
   2  -6   9        1.88        2.67      1.39 o
  -5  -5   9        6.58        6.95      0.96 o
  -4  -5   9       22.59       25.54      1.67 o
  -3  -5   9       40.88       41.54      1.96 o
  -2  -5   9      106.92       96.38      2.66 o
  -1  -5   9        0.02        0.56      0.71 o
   0  -5   9        3.50        2.15      0.62 o
   1  -5   9       19.51       20.46      1.32 o
   2  -5   9        0.15        0.72      1.03 o
   3  -5   9       12.83       16.41      2.16 o
  -6  -4   9        1.81        2.69      1.35 o
  -5  -4   9        2.49        1.89      0.93 o
  -4  -4   9        9.90        9.93      0.88 o
  -3  -4   9       36.15       34.76      0.92 o
  -2  -4   9        0.13        0.31      0.38 o
  -1  -4   9       70.33       58.07      1.20 o
   0  -4   9       42.17       54.27      1.77 o
   1  -4   9       54.81       51.03      1.55 o
   2  -4   9        2.12        0.72      0.64 o
   3  -4   9        0.00        0.26      0.76 o
   4  -4   9       24.77       26.88      2.61 o
  -6  -3   9        2.84        2.27      0.86 o
  -5  -3   9        8.82       10.59      1.09 o
  -4  -3   9        6.30        5.93      0.85 o
  -3  -3   9       35.60       35.23      0.86 o
  -2  -3   9        5.19        5.89      0.46 o
  -1  -3   9      282.58      263.01      3.94 o
   0  -3   9       41.48       37.98      1.36 o
   1  -3   9       30.08       34.06      1.24 o
   2  -3   9       50.06       44.18      1.36 o
   3  -3   9        3.02        0.43      0.86 o
   4  -3   9        8.13        7.75      1.19 o
   5  -3   9        5.50        7.78      2.07 o
  -6  -2   9        0.03        0.93      0.88 o
  -5  -2   9       25.78       26.78      1.62 o
  -4  -2   9       87.01       87.72      1.59 o
  -3  -2   9        0.66        0.57      0.43 o
  -2  -2   9     1106.08     1098.94     12.56 o
  -1  -2   9      636.51      692.91      7.55 o
   0  -2   9      882.56      932.67     10.30 o
   1  -2   9       38.10       34.73      1.17 o
   2  -2   9      477.99      457.23      6.85 o
   3  -2   9      148.38      148.72      3.73 o
   4  -2   9        7.30        8.30      1.12 o
   5  -2   9        3.60        3.63      1.25 o
  -6  -1   9        1.00        0.70      0.91 o
  -5  -1   9       16.97       22.11      1.39 o
  -4  -1   9       84.20       69.56      1.90 o
  -3  -1   9        0.19        0.38      0.35 o
  -2  -1   9       68.58       74.94      1.18 o
  -1  -1   9       40.12       42.29      0.80 o
   0  -1   9      106.41      118.78      1.51 o
   1  -1   9      349.36      343.65      4.31 o
   2  -1   9        0.01        0.10      0.29 o
   3  -1   9      523.84      497.73      8.26 o
   4  -1   9       19.53       17.41      1.27 o
   5  -1   9       20.96       22.71      1.90 o
  -6   0   9        0.36        1.41      0.98 o
  -5   0   9        2.48        3.25      0.85 o
  -4   0   9       36.74       38.43      1.44 o
  -3   0   9       16.40       15.37      0.83 o
  -2   0   9       98.21      109.71      1.72 o
  -1   0   9      169.85      170.39      1.80 o
   0   0   9      425.78      429.34      4.69 o
   1   0   9       48.22       66.37      1.24 o
   2   0   9        0.32        0.71      0.23 o
   3   0   9      429.66      428.99      6.31 o
   4   0   9        0.70        1.79      0.54 o
   5   0   9        0.02       -0.10      0.75 o
   6   0   9       12.64       15.10      1.73 o
  -5   1   9        9.48        8.32      1.21 o
  -4   1   9       24.40       23.33      1.15 o
  -3   1   9       92.18       89.40      1.62 o
  -2   1   9      490.87      488.54      8.03 o
  -1   1   9      119.38      108.83      1.74 o
   0   1   9      399.15      418.66      4.42 o
   1   1   9       34.49       41.09      0.78 o
   2   1   9      404.79      455.26      5.50 o
   3   1   9      128.61      121.37      1.89 o
   4   1   9        3.56        2.39      0.41 o
   5   1   9        2.43        2.98      0.88 o
   6   1   9        0.51        0.17      0.93 o
  -5   2   9        3.61        3.72      1.09 o
  -4   2   9        9.60        7.96      1.38 o
  -3   2   9       46.07       44.75      1.38 o
  -2   2   9       34.80       34.83      0.84 o
  -1   2   9      276.76      289.24      3.51 o
   0   2   9        1.83        0.89      0.19 o
   1   2   9       31.34       27.18      0.52 o
   2   2   9      221.00      246.79      3.09 o
   3   2   9        0.01        0.12      0.28 o
   4   2   9       45.43       45.74      1.49 o
   5   2   9       18.96       15.59      1.00 o
   6   2   9       17.91       16.58      2.89 o
  -4   3   9        0.02        0.73      0.84 o
  -3   3   9       47.57       48.61      1.71 o
  -2   3   9        1.14        1.09      0.46 o
  -1   3   9      392.91      401.88      5.50 o
   0   3   9       84.29       81.95      1.33 o
   1   3   9        0.64        0.32      0.21 o
   2   3   9      176.24      181.39      2.75 o
   3   3   9        6.40        6.49      0.73 o
   4   3   9      163.16      165.18      2.84 o
   5   3   9        1.16        0.47      0.44 o
   6   3   9        4.17        6.10      1.21 o
  -4   4   9       18.77       16.81      3.30 o
  -3   4   9        5.12        4.68      1.01 o
  -2   4   9      447.17      452.26      7.88 o
  -1   4   9      395.54      381.15      6.60 o
   0   4   9      514.24      551.81      7.94 o
   1   4   9       48.19       40.91      1.10 o
   2   4   9      690.63      678.05      8.42 o
   3   4   9        5.11        5.21      0.41 o
   4   4   9       55.04       51.95      2.08 o
   5   4   9        0.58        0.53      0.64 o
   6   4   9        2.37        3.26      0.66 o
  -4   5   9        2.23        0.63      1.95 o
  -3   5   9        9.41        8.72      1.67 o
  -2   5   9       24.74       27.88      2.36 o
  -1   5   9       11.01        5.22      0.98 o
   0   5   9       56.05       60.51      1.49 o
   1   5   9        9.18        9.64      0.59 o
   2   5   9       24.48       25.69      0.75 o
   3   5   9      145.48      146.46      2.63 o
   4   5   9        4.41        5.83      0.95 o
   5   5   9       15.66       16.33      2.42 o
   6   5   9        1.22        0.86      1.64 o
  -3   6   9        5.53        6.59      1.90 o
  -2   6   9       24.70       31.85      3.15 o
  -1   6   9        1.30       -0.47      0.99 o
   0   6   9       41.94       39.88      1.88 o
   1   6   9       44.77       36.56      1.55 o
   2   6   9        0.05       -0.38      0.46 o
   3   6   9       43.49       43.46      1.08 o
   4   6   9        6.74        7.52      0.55 o
   5   6   9       24.81       26.49      3.01 o
   6   6   9        0.58        1.56      1.64 o
  -2   7   9       13.46       13.80      2.05 o
  -1   7   9       21.98       27.48      4.63 o
   0   7   9       14.47       15.66      1.42 o
   1   7   9       10.93       10.91      2.48 o
   2   7   9       16.63       13.21      1.42 o
   3   7   9       15.89       14.69      1.03 o
   4   7   9        0.22        0.73      0.47 o
   5   7   9        5.04        5.39      0.62 o
   0   8   9       17.02       18.04      2.38 o
   1   8   9        1.19       -1.11      1.11 o
   2   8   9        0.07       -0.41      1.01 o
   3   8   9        0.98       -0.36      1.00 o
   4   8   9        2.86        2.77      0.91 o
  -2  -8  10        5.77        6.31      1.29 o
  -1  -8  10        2.31        4.22      2.11 o
  -4  -7  10        3.60        3.67      1.18 o
  -3  -7  10       15.80       18.90      1.88 o
  -2  -7  10        1.38        1.44      1.08 o
  -1  -7  10        3.89        4.63      1.32 o
   0  -7  10       31.63       33.73      2.26 o
   1  -7  10        3.93        3.20      1.48 o
  -5  -6  10        6.25        7.06      1.10 o
  -4  -6  10        2.94        2.27      1.02 o
  -3  -6  10        0.04       -0.59      1.19 o
  -2  -6  10       12.42       10.77      1.38 o
  -1  -6  10        9.11        7.88      1.08 o
   0  -6  10       17.94       20.71      1.42 o
   1  -6  10       17.97       17.01      2.04 o
   2  -6  10       35.96       38.75      3.12 o
  -5  -5  10        5.18        4.22      0.93 o
  -4  -5  10        8.11        8.36      1.16 o
  -3  -5  10        7.21        5.06      0.99 o
  -2  -5  10        0.02        1.83      0.70 o
  -1  -5  10        2.12        1.78      0.69 o
   0  -5  10       65.97       66.39      1.86 o
   1  -5  10       12.98       14.68      1.19 o
   2  -5  10       30.91       28.47      2.47 o
   3  -5  10        1.21        3.51      1.56 o
  -6  -4  10        0.10       -0.27      0.89 o
  -5  -4  10        4.32        4.01      0.89 o
  -4  -4  10       19.62       18.28      1.44 o
  -3  -4  10        0.03       -0.41      0.41 o
  -2  -4  10       51.62       53.19      1.69 o
  -1  -4  10      200.47      190.02      3.61 o
   0  -4  10       23.50       26.80      0.92 o
   1  -4  10        6.57        9.40      0.86 o
   2  -4  10        0.08        0.20      0.67 o
   3  -4  10        7.42        7.98      2.03 o
   4  -4  10        0.35        0.66      1.22 o
  -6  -3  10        1.15        1.18      1.18 o
  -5  -3  10        3.02        2.30      0.82 o
  -4  -3  10        5.39        7.86      1.01 o
  -3  -3  10       62.48       61.22      1.32 o
  -2  -3  10       26.96       27.45      0.96 o
  -1  -3  10       52.95       44.74      0.97 o
   0  -3  10        4.46        3.46      0.41 o
   1  -3  10      214.31      201.92      3.90 o
   2  -3  10       74.70       59.56      1.62 o
   3  -3  10       45.23       44.95      2.87 o
   4  -3  10        0.00       -0.78      0.78 o
   5  -3  10        2.88        4.88      1.91 o
  -6  -2  10       15.70       17.49      1.44 o
  -5  -2  10        0.03       -0.07      0.76 o
  -4  -2  10       18.36       19.99      1.09 o
  -3  -2  10       39.80       36.55      1.41 o
  -2  -2  10       31.59       39.12      1.14 o
  -1  -2  10     1246.82     1249.13     14.28 o
   0  -2  10       18.32       23.42      1.38 o
   1  -2  10      135.87      146.03      2.60 o
   2  -2  10      274.57      290.18      4.69 o
   3  -2  10      803.99      810.24     15.14 o
   4  -2  10        5.71        4.84      1.34 o
   5  -2  10       11.16        8.69      1.52 o
  -6  -1  10       11.15       12.19      1.29 o
  -5  -1  10        0.05        0.22      0.75 o
  -4  -1  10        0.01       -0.07      0.52 o
  -3  -1  10       63.11       63.60      1.52 o
  -2  -1  10       12.23       16.65      0.67 o
  -1  -1  10      451.24      448.81      5.41 o
   0  -1  10      289.86      317.59      3.49 o
   1  -1  10       93.34      100.93      1.62 o
   2  -1  10      157.61      145.18      2.35 o
   3  -1  10       89.37       87.38      2.20 o
   4  -1  10      105.78      102.40      2.91 o
   5  -1  10        5.66        5.77      1.27 o
  -6   0  10        5.01        6.32      2.33 o
  -5   0  10       21.30       20.54      1.41 o
  -4   0  10        9.66       11.88      0.90 o
  -3   0  10       20.74       19.46      0.90 o
  -2   0  10       98.99       99.27      1.79 o
  -1   0  10      139.57      151.98      1.86 o
   0   0  10      241.05      248.46      2.78 o
   1   0  10        0.01        0.03      0.20 o
   2   0  10       48.74       38.76      0.85 o
   3   0  10        1.64        2.55      0.48 o
   4   0  10      183.81      175.31      4.00 o
   5   0  10       12.19       12.75      2.74 o
   6   0  10        1.05       -0.25      1.02 o
  -5   1  10        0.54        0.49      1.07 o
  -4   1  10       22.14       19.72      1.10 o
  -3   1  10        2.25        2.73      0.42 o
  -2   1  10       51.88       53.88      1.80 o
  -1   1  10        1.67        2.52      0.29 o
   0   1  10      559.15      558.83      5.82 o
   1   1  10       23.02       19.63      0.56 o
   2   1  10      330.11      329.80      4.13 o
   3   1  10        9.24        8.72      0.49 o
   4   1  10      158.98      156.63      4.06 o
   5   1  10        0.01        0.16      0.73 o
   6   1  10       36.88       44.95      3.07 o
  -5   2  10       35.99       40.21      2.29 o
  -4   2  10        2.42        1.13      0.66 o
  -3   2  10        3.72        3.46      0.56 o
  -2   2  10      123.55      134.82      2.13 o
  -1   2  10       66.13       82.38      1.75 o
   0   2  10        1.39        0.52      0.19 o
   1   2  10        4.02        2.49      0.24 o
   2   2  10       87.48       92.43      1.40 o
   3   2  10       72.35       63.06      1.80 o
   4   2  10       31.71       29.21      1.01 o
   5   2  10        7.60        6.51      0.95 o
   6   2  10        0.20       -0.04      0.81 o
  -4   3  10        5.63        8.09      1.02 o
  -3   3  10       66.61       62.09      1.96 o
  -2   3  10      341.24      345.10      5.49 o
  -1   3  10       34.28       32.12      1.02 o
   0   3  10       52.07       50.35      1.15 o
   1   3  10      101.51       99.09      1.51 o
   2   3  10      107.95      104.19      1.63 o
   3   3  10      177.83      186.53      3.20 o
   4   3  10       61.40       55.09      2.21 o
   5   3  10       79.62       72.36      1.97 o
   6   3  10        0.05        0.20      0.98 o
  -4   4  10        3.03        1.03      1.33 o
  -3   4  10        4.07        2.01      1.21 o
  -2   4  10       79.42       74.57      2.25 o
  -1   4  10      979.00      949.51     15.03 o
   0   4  10       19.85       22.88      0.80 o
   1   4  10      437.38      438.83      5.76 o
   2   4  10        0.04        0.89      0.27 o
   3   4  10      669.24      677.19     10.44 o
   4   4  10        8.77        7.85      0.54 o
   5   4  10       34.72       33.42      1.08 o
   6   4  10        2.58        1.45      0.86 o
  -3   5  10        0.00       -0.17      1.17 o
  -2   5  10       33.19       31.40      3.65 o
  -1   5  10       66.83       71.60      2.50 o
   0   5  10        7.33        4.83      0.63 o
   1   5  10       22.26       23.67      0.85 o
   2   5  10       78.29       85.52      1.37 o
   3   5  10      230.41      220.54      3.67 o
   4   5  10       23.14       25.05      0.82 o
   6   5  10        1.40        2.11      0.55 o
  -3   6  10       14.13       16.08      2.18 o
  -2   6  10       13.58       11.77      2.91 o
  -1   6  10       44.44       43.80      2.63 o
   0   6  10        0.05        0.67      0.99 o
   1   6  10       96.59       84.95      2.47 o
   2   6  10       16.87        9.72      1.02 o
   3   6  10        0.46        0.66      0.46 o
   4   6  10       12.39       11.03      0.67 o
  -2   7  10        8.99        9.42      1.87 o
  -1   7  10        1.04        1.37      1.26 o
   0   7  10       37.37       39.65      2.03 o
   1   7  10        3.96        4.99      1.25 o
   2   7  10       38.74       36.04      2.09 o
   3   7  10        5.60        7.22      0.86 o
   4   7  10       30.58       29.09      1.19 o
   5   7  10        0.08        1.41      0.86 o
   0   8  10       45.15       58.53      5.69 o
   1   8  10        0.65        1.35      1.26 o
   2   8  10       24.13       23.29      2.42 o
   3   8  10       15.47       17.42      1.69 o
   4   8  10       23.48       27.15      2.03 o
  -4  -7  11        1.95        0.33      1.03 o
  -3  -7  11        0.12       -0.99      0.99 o
  -2  -7  11        5.40        5.61      1.38 o
  -1  -7  11        0.08       -0.13      1.11 o
   0  -7  11        1.80        2.54      1.34 o
   1  -7  11        9.85        6.80      1.64 o
  -5  -6  11        1.99        2.44      0.96 o
  -4  -6  11       14.81       15.24      1.59 o
  -3  -6  11        1.57        0.17      0.88 o
  -2  -6  11        1.56        1.60      0.95 o
  -1  -6  11        8.49        7.76      1.11 o
   0  -6  11       18.06       16.18      1.50 o
   1  -6  11        0.11       -0.17      3.17 o
   2  -6  11       10.77        9.34      2.62 o
  -5  -5  11        1.66        2.14      0.85 o
  -4  -5  11       16.37       16.57      1.52 o
  -3  -5  11       11.88       11.82      1.33 o
  -2  -5  11       36.07       35.17      1.63 o
  -1  -5  11        0.36        1.61      0.72 o
   0  -5  11        1.38        1.09      0.64 o
   1  -5  11        6.18        8.03      1.01 o
   2  -5  11        5.86        6.59      1.49 o
   3  -5  11        6.21        2.74      1.45 o
  -5  -4  11        0.41        0.35      0.75 o
  -4  -4  11        0.59        0.66      0.77 o
  -3  -4  11       34.59       33.42      2.93 o
  -2  -4  11        5.57        4.39      0.66 o
  -1  -4  11       94.99       99.95      1.79 o
   0  -4  11        3.77        2.76      0.51 o
   1  -4  11        1.49        0.63      0.54 o
   2  -4  11        4.19        3.97      0.88 o
   3  -4  11       24.49       23.92      2.38 o
   4  -4  11        0.20        0.58      1.22 o
  -6  -3  11       12.25       11.85      2.10 o
  -5  -3  11        5.48        6.62      1.02 o
  -4  -3  11       16.51       14.00      1.33 o
  -3  -3  11      113.91      114.28      2.26 o
  -2  -3  11       17.12       17.19      0.86 o
  -1  -3  11       30.38       27.81      0.85 o
   0  -3  11       30.52       32.62      0.93 o
   1  -3  11       46.74       43.69      2.41 o
   2  -3  11       26.72       27.06      1.38 o
   3  -3  11        5.71        6.78      1.05 o
   4  -3  11       87.83       91.56      3.16 o
  -6  -2  11        0.00        1.14      0.98 o
  -5  -2  11       13.00       13.73      1.32 o
  -4  -2  11        8.71       10.05      1.20 o
  -3  -2  11       29.99       28.60      1.27 o
  -2  -2  11      223.30      227.37      3.32 o
  -1  -2  11      155.61      156.39      2.91 o
   0  -2  11       20.11       16.89      0.68 o
   1  -2  11      103.29       99.75      2.23 o
   2  -2  11        4.44        4.14      0.58 o
   3  -2  11      408.64      407.74      8.32 o
   4  -2  11       79.46       73.16      2.65 o
   5  -2  11       55.13       57.83      3.03 o
  -6  -1  11        0.89        0.28      0.88 o
  -5  -1  11       60.62       64.46      2.22 o
  -4  -1  11        0.01       -0.34      0.52 o
  -3  -1  11        2.86        2.08      0.54 o
  -2  -1  11       70.48       61.29      1.28 o
  -1  -1  11        3.19        5.01      0.56 o
   0  -1  11      459.18      448.29      4.81 o
   1  -1  11       40.20       49.06      1.11 o
   2  -1  11      556.69      532.70      7.74 o
   3  -1  11        3.16        2.92      0.70 o
   4  -1  11        0.89        0.85      0.74 o
   5  -1  11        2.12        1.86      1.03 o
  -5   0  11       11.76       15.05      1.28 o
  -4   0  11      116.99      109.50      2.46 o
  -3   0  11      153.91      155.73      3.19 o
  -2   0  11       24.26       23.25      0.91 o
  -1   0  11       30.47       39.96      0.94 o
   0   0  11       98.92       95.51      1.54 o
   1   0  11       47.42       51.63      1.73 o
   2   0  11        2.99        3.07      0.35 o
   3   0  11      471.82      451.36      6.70 o
   4   0  11        0.27       -0.03      0.56 o
   5   0  11       54.14       55.39      2.77 o
   6   0  11       10.69       12.30      1.64 o
  -5   1  11        1.77        2.61      0.98 o
  -4   1  11       10.94       12.29      0.93 o
  -3   1  11       12.37        8.90      0.65 o
  -2   1  11      325.91      335.52      5.79 o
  -1   1  11       41.49       50.42      1.03 o
   0   1  11        6.00        6.16      0.37 o
   1   1  11       75.71       86.30      1.38 o
   2   1  11       50.67       50.63      1.00 o
   3   1  11      126.88      140.91      2.23 o
   4   1  11      160.26      154.03      3.00 o
   5   1  11       19.75       18.68      1.54 o
   6   1  11       14.94       16.68      1.77 o
  -5   2  11        5.82        7.30      1.27 o
  -4   2  11        1.90        2.79      0.77 o
  -3   2  11       25.80       23.74      1.08 o
  -2   2  11        0.16        0.23      0.48 o
  -1   2  11      775.08      802.04     12.63 o
   0   2  11        0.60        1.14      0.23 o
   1   2  11        5.41        5.48      0.38 o
   2   2  11       74.11       66.39      1.14 o
   3   2  11      104.97      113.44      2.34 o
   4   2  11       84.77       87.37      2.76 o
   5   2  11        9.39       10.01      1.09 o
   6   2  11       13.03       15.17      1.45 o
  -4   3  11        2.78        3.92      0.86 o
  -3   3  11        2.32        3.52      0.73 o
  -2   3  11       49.95       49.39      1.56 o
  -1   3  11      273.60      279.35      4.45 o
   0   3  11      170.03      173.80      2.29 o
   1   3  11        6.31        5.58      0.39 o
   2   3  11      392.53      391.93      5.16 o
   3   3  11        5.96        9.40      0.62 o
   4   3  11      131.85      129.80      2.84 o
   5   3  11        0.81        1.52      0.85 o
   6   3  11       23.31       20.20      1.91 o
  -4   4  11        0.27       -1.05      1.29 o
  -3   4  11       24.02       26.86      2.34 o
  -2   4  11        9.70        7.95      0.92 o
  -1   4  11        2.95        2.84      0.77 o
   0   4  11       56.07       51.81      1.17 o
   1   4  11        4.37        4.29      0.45 o
   2   4  11       23.56       24.03      0.67 o
   3   4  11      752.55      773.23     11.95 o
   4   4  11      179.24      172.18      3.48 o
   5   4  11       40.80       37.74      1.61 o
   6   4  11       18.56       13.33      1.41 o
  -3   5  11        9.77        7.52      1.57 o
  -2   5  11        5.68        6.56      2.15 o
  -1   5  11        1.08        1.55      0.82 o
   0   5  11      113.05      102.84      2.90 o
   1   5  11        4.65        3.00      0.49 o
   2   5  11      341.88      340.51      3.96 o
   3   5  11        3.57        3.48      0.50 o
   4   5  11       14.94       16.37      0.91 o
   5   5  11        0.19        1.04      0.53 o
   6   5  11        6.66        6.49      1.02 o
  -3   6  11       15.81       15.14      2.31 o
  -2   6  11       13.79       15.06      2.00 o
  -1   6  11        4.96        4.18      1.07 o
   0   6  11        8.20        7.44      1.02 o
   1   6  11        0.14        0.67      0.62 o
   2   6  11       23.62       18.29      1.17 o
   3   6  11       70.25       69.14      1.65 o
   4   6  11        2.68        1.53      0.63 o
   5   6  11       57.97       60.83      1.83 o
  -2   7  11       16.26       18.52      3.17 o
  -1   7  11        0.03       -0.92      1.09 o
   0   7  11        0.93        0.03      0.94 o
   1   7  11        0.30        0.01      0.98 o
   2   7  11        6.58        7.78      2.64 o
   3   7  11       24.47       27.29      1.53 o
   4   7  11        7.17        7.44      0.79 o
   5   7  11        4.31        5.74      1.09 o
   0   8  11        1.04        0.49      1.49 o
   1   8  11       22.65       17.66      2.07 o
   2   8  11        6.04        6.61      1.44 o
   3   8  11        3.12        2.18      1.39 o
   4   8  11       54.36       61.45      4.45 o
  -3  -7  12        4.46        6.86      1.43 o
  -2  -7  12        1.50        1.11      1.43 o
  -1  -7  12       28.80       27.04      2.72 o
   0  -7  12        5.70        2.53      1.93 o
  -4  -6  12        0.00        0.77      1.25 o
  -3  -6  12        4.37        2.76      1.07 o
  -2  -6  12        6.65        8.08      1.35 o
  -1  -6  12       34.69       34.44      1.97 o
   0  -6  12       21.69       28.81      1.96 o
   1  -6  12       37.61       36.06      2.39 o
   2  -6  12        0.42        0.77      1.35 o
  -5  -5  12        1.08        2.50      0.95 o
  -4  -5  12        5.97        5.86      1.16 o
  -3  -5  12       28.88       25.90      1.89 o
  -2  -5  12       16.00       14.57      1.23 o
  -1  -5  12        0.82        0.39      0.69 o
   0  -5  12       26.84       26.98      1.29 o
   1  -5  12        0.35       -0.04      0.75 o
   2  -5  12       12.61       12.78      1.86 o
   3  -5  12        1.09        3.24      1.49 o
  -5  -4  12        5.03        4.41      0.99 o
  -4  -4  12       31.59       28.54      1.81 o
  -3  -4  12        0.00        0.03      0.62 o
  -2  -4  12      116.68      109.35      2.99 o
  -1  -4  12       43.86       37.01      1.30 o
   0  -4  12       77.94       74.38      2.68 o
   1  -4  12        0.58        1.49      0.77 o
   2  -4  12        6.10        5.58      1.05 o
   3  -4  12       32.57       32.69      2.76 o
  -5  -3  12        3.31        3.23      0.94 o
  -4  -3  12        0.02        0.03      0.77 o
  -3  -3  12      283.49      259.54      7.01 o
  -2  -3  12      345.17      338.83      5.88 o
  -1  -3  12       24.61       24.75      1.15 o
   0  -3  12       47.38       45.81      1.26 o
   1  -3  12       74.85       77.51      2.79 o
   2  -3  12       14.84       13.60      1.04 o
   3  -3  12       13.86       14.70      1.36 o
   4  -3  12       19.29       19.81      1.74 o
  -5  -2  12        2.52        1.61      0.91 o
  -4  -2  12       13.60       15.69      1.48 o
  -3  -2  12        0.13       -0.07      0.47 o
  -2  -2  12       11.24       10.86      0.66 o
  -1  -2  12      225.02      243.71      3.48 o
   0  -2  12        0.83        0.17      0.34 o
   1  -2  12        0.45       -0.02      0.44 o
   2  -2  12       35.18       37.50      1.38 o
   3  -2  12       22.07       20.44      1.48 o
   4  -2  12       62.11       64.57      2.51 o
   5  -2  12        0.02        2.60      1.52 o
  -5  -1  12       10.32        8.76      1.09 o
  -4  -1  12       35.46       36.93      1.56 o
  -3  -1  12        6.61        4.82      0.66 o
  -2  -1  12        9.23        9.02      0.61 o
  -1  -1  12      738.97      705.70     11.69 o
   0  -1  12      141.78      156.08      2.40 o
   1  -1  12        0.05        0.75      0.38 o
   2  -1  12       17.45       13.92      0.81 o
   3  -1  12        3.74        3.20      0.73 o
   4  -1  12       73.80       74.38      3.47 o
   5  -1  12        0.08       -0.29      0.95 o
  -5   0  12       17.05       18.22      1.38 o
  -4   0  12        0.17       -0.18      0.59 o
  -3   0  12       16.80       23.82      1.39 o
  -2   0  12        0.09        0.07      0.39 o
  -1   0  12      533.67      502.47      6.04 o
   0   0  12       83.86      101.40      1.60 o
   1   0  12      480.64      500.34      7.24 o
   2   0  12       12.47        9.27      0.53 o
   3   0  12      388.98      375.90      5.74 o
   4   0  12        0.74        0.84      0.61 o
   5   0  12        2.64        2.34      1.01 o
  -5   1  12       13.55       17.61      1.59 o
  -4   1  12       14.04       12.02      0.94 o
  -3   1  12       98.75       85.87      2.62 o
  -2   1  12       16.81       20.64      1.08 o
  -1   1  12      489.15      464.83      6.11 o
   0   1  12       67.70       81.49      1.44 o
   1   1  12        7.34        2.58      0.29 o
   2   1  12        1.05        0.75      0.32 o
   3   1  12       11.44       16.53      0.92 o
   4   1  12        0.06        0.95      0.82 o
   5   1  12       32.41       33.13      1.96 o
   6   1  12       10.45       14.31      1.70 o
  -5   2  12        5.00        6.29      1.28 o
  -4   2  12       22.77       20.74      1.38 o
  -3   2  12        0.01        0.12      0.46 o
  -2   2  12      105.54      107.12      2.65 o
  -1   2  12       41.27       37.07      1.30 o
   0   2  12      681.97      715.57      9.29 o
   1   2  12       66.41       68.23      1.16 o
   2   2  12        3.88        2.05      0.30 o
   3   2  12      439.14      404.00      4.94 o
   4   2  12      119.96      103.73      4.26 o
   5   2  12        0.15        0.01      0.70 o
   6   2  12        1.73        2.77      1.03 o
  -4   3  12        5.70        5.97      1.12 o
  -3   3  12       29.48       26.72      1.44 o
  -2   3  12      246.54      254.35      3.86 o
  -1   3  12       58.01       57.18      1.45 o
   0   3  12      195.96      193.06      2.69 o
   1   3  12        0.43        0.93      0.25 o
   2   3  12        3.21        3.32      0.34 o
   3   3  12      359.28      365.17      6.00 o
   4   3  12       49.49       45.55      1.49 o
   5   3  12       78.02       67.93      2.41 o
   6   3  12        3.12        4.81      1.33 o
  -4   4  12        9.43        9.40      1.78 o
  -3   4  12        2.45        1.96      1.24 o
  -2   4  12       58.82       64.06      2.58 o
  -1   4  12       96.83       93.56      5.00 o
   0   4  12      119.06      116.94      2.03 o
   1   4  12       55.68       61.41      1.32 o
   2   4  12      388.27      390.17      4.78 o
   3   4  12       61.70       64.09      1.59 o
   4   4  12      102.18      102.46      2.40 o
   5   4  12        1.49        1.41      0.55 o
   6   4  12        2.59        4.65      1.13 o
  -3   5  12        0.47        0.06      1.24 o
  -2   5  12       43.37       40.79      2.79 o
  -1   5  12       37.88       38.98      2.31 o
   0   5  12       11.05        8.08      1.00 o
   1   5  12       43.72       41.87      1.58 o
   2   5  12        2.40        4.55      0.49 o
   3   5  12       55.71       56.11      1.40 o
   4   5  12       34.93       33.41      1.74 o
   5   5  12       49.01       51.87      1.76 o
   6   5  12        4.85        4.81      1.02 o
  -2   6  12        2.14       -0.10      1.95 o
  -1   6  12       42.35       39.97      2.50 o
   0   6  12        0.22       -0.54      0.71 o
   1   6  12       36.93       29.97      1.51 o
   2   6  12       13.25       13.03      0.90 o
   3   6  12       24.05       21.66      1.23 o
   4   6  12       14.31       16.27      0.79 o
   5   6  12        1.52        1.99      0.90 o
  -1   7  12       55.68       71.49      3.70 o
   0   7  12        3.37        3.56      1.38 o
   1   7  12        5.45        4.96      1.82 o
   2   7  12        5.36        4.44      1.15 o
   3   7  12        0.16        0.88      0.61 o
   4   7  12        0.66        0.18      0.61 o
   5   7  12        5.62        4.85      1.13 o
   0   8  12       37.15       45.60      4.53 o
   1   8  12        5.33        3.68      1.49 o
   2   8  12        1.31        1.66      1.26 o
   3   8  12       35.42       38.61      2.38 o
   4   8  12        5.32        5.59      1.39 o
  -3  -7  13        0.96        1.55      1.13 o
  -2  -7  13        5.31        4.71      1.44 o
  -1  -7  13        0.14        1.47      1.30 o
  -4  -6  13        3.56        4.46      1.24 o
  -3  -6  13        2.69        2.38      1.10 o
  -2  -6  13        5.47        5.55      1.56 o
  -1  -6  13        9.68       10.81      1.31 o
   0  -6  13       12.72       12.11      1.47 o
   1  -6  13       13.19       15.92      1.71 o
   2  -6  13       10.45       11.11      3.46 o
  -5  -5  13        3.59        4.27      1.30 o
  -4  -5  13        5.67        5.56      1.19 o
  -3  -5  13        0.10       -0.19      0.84 o
  -2  -5  13        3.82        3.29      0.83 o
  -1  -5  13        1.42        2.33      0.84 o
   0  -5  13        0.63        0.84      0.58 o
   1  -5  13       22.56       20.09      1.71 o
   2  -5  13        2.09        1.28      1.15 o
   3  -5  13       21.29       23.35      2.67 o
  -5  -4  13        2.15        2.17      0.93 o
  -4  -4  13        0.40       -0.45      0.82 o
  -3  -4  13       44.51       39.80      3.32 o
  -2  -4  13        7.95        9.05      1.01 o
  -1  -4  13       47.50       45.80      1.46 o
   0  -4  13        0.05       -0.21      0.48 o
   1  -4  13        0.73        0.24      0.87 o
   2  -4  13       23.65       23.42      2.84 o
   3  -4  13       28.45       29.96      2.71 o
  -5  -3  13        2.65        4.50      1.07 o
  -4  -3  13        0.10        0.48      0.80 o
  -3  -3  13       33.70       29.92      2.01 o
  -2  -3  13      175.37      165.30      3.96 o
  -1  -3  13      112.46      103.02      2.08 o
   0  -3  13      137.12      138.94      2.69 o
   1  -3  13        3.70        5.49      0.79 o
   2  -3  13      226.84      243.45      4.86 o
   3  -3  13       18.62       17.33      2.19 o
   4  -3  13       51.77       57.34      3.17 o
  -5  -2  13       15.13       18.95      2.91 o
  -4  -2  13        0.79        0.41      0.86 o
  -3  -2  13       16.75       15.05      1.13 o
  -2  -2  13       11.02       10.15      0.87 o
  -1  -2  13      193.02      190.31      2.88 o
   0  -2  13      102.26       92.75      1.88 o
   1  -2  13       22.46       20.41      1.44 o
   2  -2  13        4.84        5.48      0.70 o
   3  -2  13       80.27       76.55      2.57 o
   4  -2  13       12.52       13.71      1.40 o
   5  -2  13        8.28        5.12      1.88 o
  -5  -1  13       23.03       23.79      1.57 o
  -4  -1  13        6.53        6.59      0.86 o
  -3  -1  13        6.58        7.01      0.87 o
  -2  -1  13       23.55       24.59      0.97 o
  -1  -1  13       25.22       26.88      1.58 o
   0  -1  13      742.23      740.49     10.30 o
   1  -1  13        1.83        4.67      0.94 o
   2  -1  13      168.69      160.83      4.08 o
   3  -1  13       27.30       28.40      1.31 o
   4  -1  13       24.40       25.19      2.08 o
   5  -1  13        0.01        1.28      1.07 o
  -5   0  13        4.43        7.07      1.07 o
  -4   0  13       12.15       12.55      1.04 o
  -3   0  13        0.00        0.03      0.61 o
  -2   0  13       24.38       23.38      0.96 o
  -1   0  13      109.12      104.37      1.68 o
   0   0  13       90.09       91.58      1.63 o
   1   0  13      188.71      200.61      3.71 o
   2   0  13      258.88      254.27      4.33 o
   3   0  13      121.89      127.60      2.49 o
   4   0  13        1.26        1.55      0.68 o
   5   0  13       35.44       40.66      2.38 o
  -5   1  13        3.74        4.45      1.40 o
  -4   1  13        8.42        9.03      0.88 o
  -3   1  13        0.88        1.53      1.14 o
  -2   1  13       26.56       28.49      1.24 o
  -1   1  13      171.16      158.29      2.74 o
   0   1  13        5.23        5.27      0.46 o
   1   1  13       38.72       38.63      1.19 o
   2   1  13       58.68       58.10      1.42 o
   3   1  13      227.08      204.97      3.42 o
   4   1  13       17.46       13.03      1.25 o
   5   1  13        1.73        1.70      1.02 o
   6   1  13        1.13        1.19      1.11 o
  -5   2  13        3.41        3.47      2.42 o
  -4   2  13        0.26        0.19      0.88 o
  -3   2  13       46.78       50.93      1.56 o
  -2   2  13       23.33       28.05      1.29 o
  -1   2  13      175.58      166.81      3.34 o
   0   2  13        9.20        7.09      0.59 o
   1   2  13        6.94        8.02      0.45 o
   2   2  13       34.38       32.83      0.89 o
   3   2  13       16.23       16.22      0.75 o
   4   2  13      164.28      146.34      3.41 o
   5   2  13       19.04       16.03      2.34 o
   6   2  13       11.77       11.42      1.43 o
  -4   3  13        2.78        3.59      1.08 o
  -3   3  13       18.31       16.58      1.22 o
  -2   3  13       88.62       87.40      1.80 o
  -1   3  13      157.56      142.88      2.73 o
   0   3  13      272.42      284.53      3.74 o
   1   3  13      150.09      144.37      2.10 o
   2   3  13       74.17       76.05      1.31 o
   3   3  13        0.66        0.74      0.30 o
   4   3  13      180.85      164.20      3.79 o
   5   3  13        5.37        4.27      0.90 o
   6   3  13       10.21        9.22      1.60 o
  -4   4  13        3.68        4.07      1.66 o
  -3   4  13       22.22       21.48      2.18 o
  -2   4  13        5.11        3.29      1.25 o
  -1   4  13      157.38      152.95      3.94 o
   0   4  13      151.01      155.51      2.63 o
   1   4  13      365.89      354.12      5.32 o
   2   4  13       62.41       65.63      1.33 o
   3   4  13       24.66       24.44      1.18 o
   4   4  13       11.10       12.68      0.85 o
   5   4  13        0.02        0.30      0.68 o
   6   4  13       34.09       32.00      2.31 o
  -3   5  13       20.65       17.50      2.48 o
  -2   5  13        8.48        7.80      1.53 o
  -1   5  13        2.98        3.86      0.95 o
   0   5  13      137.38      129.43      3.45 o
   1   5  13       28.56       21.45      1.11 o
   2   5  13      275.21      283.50      4.06 o
   3   5  13        9.81        9.29      0.70 o
   4   5  13        5.56        6.30      0.70 o
   5   5  13        6.30        6.68      1.09 o
  -2   6  13        5.65        3.72      1.45 o
  -1   6  13        3.66        1.57      1.06 o
   0   6  13        5.14        6.11      1.02 o
   1   6  13       14.17       13.84      1.39 o
   2   6  13       36.13       35.42      1.34 o
   3   6  13       48.56       47.31      2.66 o
   4   6  13        2.50        2.43      0.81 o
   5   6  13       18.45       18.64      1.64 o
  -1   7  13       56.63       78.25      3.99 o
   0   7  13       32.74       34.82      2.73 o
   1   7  13        9.80       11.07      2.79 o
   2   7  13        6.38        6.26      1.80 o
   3   7  13       40.62       48.60      2.84 o
   4   7  13        4.45        2.69      0.76 o
   0   8  13        0.32        0.31      2.03 o
   1   8  13       16.33       18.81      2.19 o
   2   8  13        0.65        0.54      1.58 o
   3   8  13        3.78        4.74      1.35 o
  -2  -7  14        0.19        0.87      1.45 o
  -1  -7  14       18.15       22.98      3.32 o
  -4  -6  14        0.07       -0.95      0.95 o
  -3  -6  14        3.85        6.30      1.35 o
  -2  -6  14        0.00       -0.13      1.01 o
  -1  -6  14        7.30        8.76      1.28 o
   0  -6  14        9.45       14.57      1.98 o
   1  -6  14        0.38       -0.32      1.00 o
  -4  -5  14        0.36        1.40      1.02 o
  -3  -5  14        0.33        0.94      0.90 o
  -2  -5  14       26.21       27.06      1.69 o
  -1  -5  14       46.42       45.86      2.09 o
   0  -5  14        7.15        8.40      1.20 o
   1  -5  14        0.26        0.51      1.03 o
   2  -5  14       11.88       12.70      1.95 o
  -5  -4  14        5.38        4.60      1.09 o
  -4  -4  14        4.01        2.31      1.01 o
  -3  -4  14        0.37        0.80      0.87 o
  -2  -4  14        1.27        0.61      0.85 o
  -1  -4  14        8.19       10.68      0.86 o
   0  -4  14        0.66        0.52      0.53 o
   1  -4  14       55.82       50.43      4.20 o
   2  -4  14        4.29        3.33      1.00 o
   3  -4  14       32.64       36.29      3.40 o
  -5  -3  14        2.41        4.59      1.25 o
  -4  -3  14       14.04       11.93      1.44 o
  -3  -3  14        3.05        3.31      0.76 o
  -2  -3  14        0.32        0.81      0.67 o
  -1  -3  14       16.81       19.06      0.90 o
   0  -3  14       30.79       27.49      1.33 o
   1  -3  14       73.40       66.04      2.23 o
   2  -3  14      219.35      216.78      5.17 o
   3  -3  14      168.41      170.11      6.33 o
   4  -3  14        2.91       -0.27      1.80 o
  -5  -2  14        6.22        6.99      1.22 o
  -4  -2  14        5.18        6.27      2.42 o
  -3  -2  14       17.47       17.56      1.25 o
  -2  -2  14      112.76      107.53      2.86 o
  -1  -2  14       36.29       31.24      1.14 o
   0  -2  14       22.61       18.66      1.24 o
   1  -2  14       74.52       72.63      2.21 o
   2  -2  14       71.09       65.06      2.40 o
   3  -2  14       21.69       20.67      1.33 o
   4  -2  14       16.46       17.66      1.86 o
  -5  -1  14        3.72        5.64      1.03 o
  -4  -1  14       29.20       34.79      2.15 o
  -3  -1  14        3.13        2.29      0.66 o
  -2  -1  14       40.04       43.49      1.29 o
  -1  -1  14      265.44      244.81      4.37 o
   0  -1  14        0.23        3.04      0.95 o
   1  -1  14      285.27      291.25      5.18 o
   2  -1  14       76.14       77.28      2.17 o
   3  -1  14        7.10        5.46      0.74 o
   4  -1  14      131.43      137.00      4.61 o
   5  -1  14       26.35       28.91      3.63 o
  -5   0  14        3.97        3.91      0.98 o
  -4   0  14       15.77       14.49      1.52 o
  -3   0  14        1.00        0.47      0.65 o
  -2   0  14       32.28       34.54      1.17 o
  -1   0  14       18.50       18.67      0.85 o
   0   0  14       68.62       67.84      1.50 o
   1   0  14       12.95       12.61      0.63 o
   2   0  14      227.62      221.13      3.65 o
   3   0  14       17.63       15.81      1.61 o
   4   0  14       86.00       85.50      4.36 o
   5   0  14        2.74        3.91      1.18 o
  -5   1  14       27.34       32.26      2.17 o
  -4   1  14        0.66        0.93      0.63 o
  -3   1  14       10.81       10.96      1.14 o
  -2   1  14       23.28       18.65      1.48 o
  -1   1  14      128.88      133.95      2.47 o
   0   1  14       39.75       37.67      0.99 o
   1   1  14       12.28       12.97      0.61 o
   2   1  14      112.16      118.95      2.52 o
   3   1  14       23.17       20.55      1.06 o
   4   1  14       82.48       78.36      2.90 o
   5   1  14        0.00        0.40      0.84 o
  -4   2  14        0.05        0.43      0.71 o
  -3   2  14        4.58        3.42      0.65 o
  -2   2  14       41.61       41.87      1.55 o
  -1   2  14       15.24       13.14      0.92 o
   0   2  14       61.28       64.91      1.56 o
   1   2  14       42.19       39.18      1.30 o
   2   2  14       71.96       72.50      1.45 o
   3   2  14       51.67       50.83      1.40 o
   4   2  14        6.77        4.58      0.94 o
   5   2  14       36.10       29.56      1.85 o
   6   2  14        6.40        5.28      1.26 o
  -4   3  14       23.31       21.81      1.81 o
  -3   3  14      120.08      124.75      5.13 o
  -2   3  14       10.32        8.06      0.77 o
  -1   3  14       36.73       35.43      1.19 o
   0   3  14       23.92       24.66      0.85 o
   1   3  14       14.77       15.35      0.66 o
   2   3  14       56.75       52.92      1.10 o
   3   3  14      368.28      365.03      5.00 o
   4   3  14        1.31        2.72      0.82 o
   5   3  14       56.54       59.24      2.39 o
   6   3  14       11.34       11.57      1.80 o
  -4   4  14        9.74       10.98      2.81 o
  -3   4  14        0.59        1.56      1.26 o
  -2   4  14       96.63       89.03      3.77 o
  -1   4  14       60.99       54.21      2.96 o
   0   4  14      127.55      117.28      2.66 o
   1   4  14       26.48       23.09      0.99 o
   2   4  14       82.52       80.25      1.56 o
   3   4  14       99.96       97.96      2.53 o
   4   4  14       13.52       13.85      0.97 o
   5   4  14       62.41       59.28      2.31 o
   6   4  14       10.92       15.04      1.80 o
  -3   5  14        0.01       -1.15      1.15 o
  -2   5  14       11.26       14.50      1.89 o
  -1   5  14       26.96       26.03      2.73 o
   0   5  14       10.85        7.47      1.02 o
   1   5  14      360.48      337.42      5.86 o
   2   5  14      122.86      113.37      2.41 o
   3   5  14       53.79       56.80      1.73 o
   4   5  14        2.47        2.18      1.02 o
   5   5  14       23.86       30.36      2.11 o
  -2   6  14        8.17        5.73      1.57 o
  -1   6  14        0.04        0.18      1.11 o
   0   6  14        0.13        0.05      0.73 o
   1   6  14        1.90        0.40      0.65 o
   2   6  14       51.16       47.66      1.90 o
   3   6  14        2.98        2.03      0.69 o
   4   6  14       28.02       32.48      1.48 o
   5   6  14        1.63        2.77      1.09 o
  -1   7  14        0.02       -0.10      1.64 o
   0   7  14       16.37       23.44      2.34 o
   1   7  14        0.23       -0.77      1.05 o
   2   7  14       32.08       38.02      2.35 o
   3   7  14       12.42       14.89      1.04 o
   4   7  14       46.25       51.95      1.84 o
   1   8  14        1.06       -1.26      1.26 o
   2   8  14       18.19       16.83      2.50 o
   3   8  14        1.42        3.16      1.31 o
  -3  -6  15        1.39        4.76      2.46 o
  -2  -6  15       11.73       10.56      1.63 o
  -1  -6  15        0.55        2.14      1.26 o
   0  -6  15       16.98       21.33      2.89 o
   1  -6  15        3.82        4.48      1.24 o
  -4  -5  15        4.30        3.16      1.20 o
  -3  -5  15        0.00       -1.06      1.06 o
  -2  -5  15        0.56        0.95      1.03 o
  -1  -5  15       41.66       44.13      2.13 o
   0  -5  15        5.27        7.06      1.94 o
   1  -5  15       11.64       12.85      1.74 o
   2  -5  15        3.92        5.17      1.54 o
  -5  -4  15        0.04        1.71      1.22 o
  -4  -4  15        0.22       -0.69      0.94 o
  -3  -4  15       23.58       23.12      1.89 o
  -2  -4  15        9.93        9.07      1.29 o
  -1  -4  15       29.12       32.40      1.80 o
   0  -4  15        0.07       -0.52      0.52 o
   1  -4  15        0.73        0.07      0.94 o
   2  -4  15        2.04        2.93      0.98 o
   3  -4  15        3.22        5.58      1.59 o
  -5  -3  15        6.96        7.34      1.27 o
  -4  -3  15        6.87        6.70      1.27 o
  -3  -3  15        0.40        2.09      0.75 o
  -2  -3  15        0.27        0.52      0.67 o
  -1  -3  15       52.85       52.85      1.62 o
   0  -3  15       21.25       23.03      1.06 o
   1  -3  15       20.28       21.49      1.73 o
   2  -3  15       34.22       30.34      1.82 o
   3  -3  15       12.25       13.53      1.48 o
   4  -3  15        1.16       -0.31      1.88 o
  -5  -2  15       26.99       28.30      1.95 o
  -4  -2  15        0.44       -0.71      0.90 o
  -3  -2  15       21.36       20.30      1.40 o
  -2  -2  15        7.44        7.02      1.20 o
  -1  -2  15       61.47       59.72      1.97 o
   0  -2  15       91.61       85.75      1.90 o
   1  -2  15        0.65        0.36      0.54 o
   2  -2  15       82.36       81.24      3.19 o
   3  -2  15        0.07       -0.28      0.62 o
   4  -2  15       53.12       58.28      5.67 o
  -5  -1  15        3.34        7.42      1.26 o
  -4  -1  15       20.90       19.53      1.85 o
  -3  -1  15        6.48        7.55      0.95 o
  -2  -1  15       95.48       85.21      2.16 o
  -1  -1  15       84.22       80.10      1.78 o
   0  -1  15      227.10      214.37      5.02 o
   1  -1  15      178.55      157.93      2.84 o
   2  -1  15        2.89        3.74      0.77 o
   3  -1  15       15.97       17.15      1.87 o
   4  -1  15        1.56        1.33      1.05 o
   5  -1  15       51.76       60.34      6.29 o
  -5   0  15       13.23       14.59      1.35 o
  -4   0  15        2.47        4.46      0.86 o
  -3   0  15        0.05        0.65      0.68 o
  -2   0  15       92.13       82.89      2.15 o
  -1   0  15        4.51        3.47      0.48 o
   0   0  15       85.89       82.33      1.75 o
   1   0  15        0.12        0.39      0.32 o
   2   0  15      356.60      335.44      5.23 o
   3   0  15       12.68       11.19      1.04 o
   4   0  15        6.89        7.25      1.23 o
   5   0  15        0.01       -0.44      0.92 o
  -5   1  15        0.14       -1.17      1.17 o
  -4   1  15       20.36       18.12      1.19 o
  -3   1  15       21.74       18.90      1.45 o
  -2   1  15        6.69        6.36      0.86 o
  -1   1  15      167.89      157.96      2.83 o
   0   1  15        2.13        2.75      0.56 o
   1   1  15        1.72        0.66      0.34 o
   2   1  15        8.83        8.64      0.73 o
   3   1  15      159.27      141.96      3.43 o
   4   1  15       37.70       44.22      2.22 o
   5   1  15       24.86       25.12      1.98 o
  -4   2  15       20.05       23.14      1.57 o
  -3   2  15        0.11        0.25      0.57 o
  -2   2  15       23.40       24.28      1.32 o
  -1   2  15      133.70      122.79      2.77 o
   0   2  15       17.55       16.84      0.87 o
   1   2  15       10.38       11.19      0.61 o
   2   2  15       48.49       45.22      1.34 o
   3   2  15       47.87       49.00      1.48 o
   4   2  15       36.15       37.24      3.75 o
   5   2  15        1.57        0.67      0.88 o
  -4   3  15        0.40        2.55      1.60 o
  -3   3  15       86.81       92.51      3.16 o
  -2   3  15       77.57       83.16      3.73 o
  -1   3  15      140.12      147.23      2.81 o
   0   3  15        8.48        7.40      0.56 o
   1   3  15      404.85      401.04      5.45 o
   2   3  15      193.12      193.62      2.94 o
   3   3  15       39.67       37.59      1.24 o
   4   3  15       20.99       19.65      1.48 o
   5   3  15        1.49        1.57      1.76 o
  -3   4  15       17.98       19.96      2.66 o
  -2   4  15        0.10        2.34      1.17 o
  -1   4  15       33.92       33.54      1.81 o
   0   4  15       82.24       79.40      2.71 o
   1   4  15       65.42       63.55      1.74 o
   2   4  15      160.98      155.00      3.36 o
   3   4  15        1.43        2.79      0.65 o
   4   4  15       70.70       73.69      2.60 o
   5   4  15        2.61        3.13      1.33 o
  -3   5  15        5.97        6.22      1.88 o
  -2   5  15       10.98        9.54      1.65 o
  -1   5  15       17.40       15.51      1.47 o
   0   5  15       25.47       28.51      1.71 o
   1   5  15       36.52       43.50      1.39 o
   2   5  15       38.17       34.98      1.54 o
   3   5  15        3.51        3.68      0.72 o
   4   5  15        0.02       -0.39      0.70 o
   5   5  15       38.56       45.52      2.62 o
  -2   6  15       11.91       13.23      2.07 o
  -1   6  15        3.45        3.40      1.30 o
   0   6  15        5.52        3.80      0.98 o
   1   6  15        0.12        0.31      1.00 o
   2   6  15       58.97       53.63      1.70 o
   3   6  15        0.08        0.64      0.69 o
   4   6  15        2.41        3.11      0.70 o
   5   6  15        0.53        0.82      1.06 o
   0   7  15        0.06       -0.75      1.30 o
   1   7  15        3.72        5.61      1.43 o
   2   7  15        1.09        0.21      1.06 o
   3   7  15        0.01       -0.56      0.63 o
   4   7  15       48.29       53.70      1.94 o
   1   8  15        4.49        7.03      2.38 o
   2   8  15        4.17        6.09      1.78 o
   3   8  15       28.30       29.46      3.60 o
  -3  -6  16        4.32        5.27      1.45 o
  -2  -6  16        0.00        0.51      1.18 o
  -1  -6  16       11.08       12.13      2.70 o
   0  -6  16        0.90        1.38      2.56 o
   1  -6  16        5.24        3.52      2.38 o
  -4  -5  16        0.19       -0.25      1.64 o
  -3  -5  16        4.79        3.05      1.18 o
  -2  -5  16       12.28       11.34      1.61 o
  -1  -5  16        2.39        4.15      1.04 o
   0  -5  16       23.41       25.36      2.35 o
   1  -5  16        0.48       -0.47      1.09 o
   2  -5  16        8.53        8.00      1.64 o
  -4  -4  16        7.31        4.69      1.27 o
  -3  -4  16        5.33        2.16      1.10 o
  -2  -4  16        2.25        2.12      0.83 o
  -1  -4  16        0.10        0.23      0.77 o
   0  -4  16        8.50        8.48      0.90 o
   1  -4  16       13.59       14.06      1.31 o
   2  -4  16       25.95       25.55      2.20 o
   3  -4  16        0.17       -0.53      1.27 o
  -5  -3  16        1.24        2.10      1.08 o
  -4  -3  16       40.67       37.14      2.43 o
  -3  -3  16       23.11       19.03      1.68 o
  -2  -3  16       10.55       10.16      1.12 o
  -1  -3  16       12.59       12.60      0.94 o
   0  -3  16      105.13       95.89      2.42 o
   1  -3  16        0.76        1.57      0.73 o
   2  -3  16       20.58       20.14      2.07 o
   3  -3  16       14.84       16.69      2.16 o
  -5  -2  16        1.11        3.14      1.11 o
  -4  -2  16       18.42       21.99      1.98 o
  -3  -2  16        2.74        2.27      0.76 o
  -2  -2  16       16.04       14.89      1.22 o
  -1  -2  16      179.79      173.60      3.49 o
   0  -2  16       52.20       58.20      1.57 o
   1  -2  16       50.91       50.68      1.47 o
   2  -2  16        4.07        4.13      0.90 o
   3  -2  16       60.96       59.98      2.12 o
   4  -2  16        9.21       16.14      2.89 o
  -5  -1  16        0.07       -0.44      1.14 o
  -4  -1  16        0.50        2.20      1.03 o
  -3  -1  16        7.65        7.72      1.59 o
  -2  -1  16       12.88       13.52      1.17 o
  -1  -1  16       79.21       71.56      1.71 o
   0  -1  16       56.15       64.08      1.59 o
   1  -1  16      111.06      107.11      2.21 o
   2  -1  16        8.04       10.46      1.33 o
   3  -1  16      103.11       91.75      3.40 o
   4  -1  16       16.26       23.79      2.83 o
   5  -1  16        6.84       10.55      2.27 o
  -5   0  16        1.64        1.41      1.41 o
  -4   0  16        0.22        0.60      1.24 o
  -3   0  16        1.29        1.59      0.74 o
  -2   0  16        9.07        6.56      1.01 o
  -1   0  16      207.07      207.01      3.19 o
   0   0  16       17.19       17.92      0.88 o
   1   0  16      180.70      166.30      3.36 o
   2   0  16       49.65       50.06      1.91 o
   3   0  16       26.40       26.25      1.49 o
   4   0  16        0.02       -1.21      1.21 o
   5   0  16        0.02        1.97      1.09 o
  -4   1  16        2.06        1.17      0.70 o
  -3   1  16        0.09        0.51      0.78 o
  -2   1  16       10.32        7.82      1.00 o
  -1   1  16       21.80       20.53      0.91 o
   0   1  16      122.73      115.86      2.24 o
   1   1  16       13.85        9.95      0.62 o
   2   1  16       19.67       17.55      1.16 o
   3   1  16       16.61       14.10      1.11 o
   4   1  16       61.67       60.40      2.74 o
   5   1  16        2.44        4.20      1.15 o
  -4   2  16        1.02        2.38      1.05 o
  -3   2  16       11.53       13.73      1.02 o
  -2   2  16       11.74       11.35      1.18 o
  -1   2  16        3.76        4.33      1.59 o
   0   2  16       90.81       83.72      2.08 o
   1   2  16       25.69       23.90      0.87 o
   2   2  16       78.33       67.97      1.60 o
   3   2  16        0.33        0.03      0.52 o
   4   2  16        3.74        2.00      0.92 o
   5   2  16        6.75        6.59      1.35 o
  -4   3  16       16.76       18.80      3.24 o
  -3   3  16        8.81       11.07      1.34 o
  -2   3  16       83.59       77.36      2.65 o
  -1   3  16       10.23       10.79      0.89 o
   0   3  16      195.71      196.33      3.11 o
   1   3  16       87.30       87.13      1.82 o
   2   3  16      719.19      719.68     10.18 o
   3   3  16       19.86       15.75      1.39 o
   4   3  16       39.55       36.85      1.93 o
   5   3  16       28.01       36.67      2.06 o
  -3   4  16        0.08       -0.72      1.41 o
  -2   4  16       63.80       67.55      3.33 o
  -1   4  16       19.40       19.37      1.94 o
   0   4  16       83.44       84.00      2.23 o
   1   4  16        4.96        4.70      0.70 o
   2   4  16       27.41       27.15      1.13 o
   3   4  16       43.74       43.20      1.59 o
   4   4  16       32.39       32.61      1.78 o
   5   4  16       33.15       35.77      1.96 o
  -3   5  16        0.08       -1.21      1.21 o
  -2   5  16        3.32        6.11      1.70 o
  -1   5  16       21.09       21.94      2.14 o
   0   5  16        0.07        0.41      0.75 o
   1   5  16       69.14       71.94      1.80 o
   2   5  16       14.51       13.54      1.12 o
   3   5  16       38.83       34.84      1.59 o
   4   5  16        2.26        1.82      0.65 o
   5   5  16        0.55        2.46      1.13 o
  -2   6  16        2.39        4.63      1.63 o
  -1   6  16       32.48       35.33      2.76 o
   0   6  16        1.56        3.98      0.99 o
   1   6  16       56.56       59.93      2.95 o
   2   6  16        0.75        2.52      0.74 o
   3   6  16       34.76       35.07      1.62 o
   4   6  16        0.09       -0.33      0.62 o
   5   6  16        6.71        7.96      1.03 o
   0   7  16       10.05       13.21      2.25 o
   1   7  16       14.55       14.96      1.91 o
   2   7  16        6.15        8.08      1.58 o
   3   7  16        0.18        0.05      0.68 o
   4   7  16        0.93        0.28      0.79 o
  -2  -6  17       11.08        9.88      1.79 o
  -1  -6  17        0.38        2.11      1.88 o
   0  -6  17        1.26        3.01      2.03 o
  -4  -5  17        0.05        0.12      1.80 o
  -3  -5  17        0.16       -0.49      1.06 o
  -2  -5  17        0.35       -0.47      1.05 o
  -1  -5  17        8.43       10.34      1.37 o
   0  -5  17        0.46        0.57      1.22 o
   1  -5  17        0.91        1.13      1.84 o
   2  -5  17        1.19        0.58      1.06 o
  -4  -4  17       41.44       37.30      2.54 o
  -3  -4  17       34.33       27.72      2.22 o
  -2  -4  17        4.98        5.67      1.04 o
  -1  -4  17        9.69        8.69      1.21 o
   0  -4  17        0.25        0.14      0.66 o
   1  -4  17        5.71        8.58      1.65 o
   2  -4  17       10.06       10.80      1.50 o
   3  -4  17        8.26        6.68      2.34 o
  -4  -3  17        0.02        0.27      1.48 o
  -3  -3  17       34.18       34.20      2.27 o
  -2  -3  17        5.68        6.36      1.01 o
  -1  -3  17       51.52       51.89      1.71 o
   0  -3  17       18.47       21.02      1.26 o
   1  -3  17       58.37       64.78      2.33 o
   2  -3  17        1.28        1.08      1.17 o
   3  -3  17       18.10       14.83      2.07 o
  -5  -2  17        3.49        3.20      1.95 o
  -4  -2  17        2.97        5.28      1.30 o
  -3  -2  17       27.06       25.59      1.74 o
  -2  -2  17       12.11       11.36      1.15 o
  -1  -2  17        0.11        0.10      0.56 o
   0  -2  17      139.22      138.37      3.85 o
   1  -2  17        6.95        5.27      0.75 o
   2  -2  17       65.34       66.11      2.46 o
   3  -2  17       11.12       13.31      1.22 o
   4  -2  17       66.00       75.03      3.60 o
  -5  -1  17        5.31        6.07      2.74 o
  -4  -1  17        0.29        0.27      0.91 o
  -3  -1  17        5.37        6.98      1.41 o
  -2  -1  17        6.85        6.56      1.20 o
  -1  -1  17       22.06       27.07      1.11 o
   0  -1  17       23.45       23.11      1.03 o
   1  -1  17        0.33        0.25      0.56 o
   2  -1  17       14.97       13.58      1.54 o
   3  -1  17       37.86       42.19      2.61 o
   4  -1  17        0.07        1.31      1.25 o
  -4   0  17        0.22       -0.26      0.99 o
  -3   0  17        0.83        0.47      0.70 o
  -2   0  17        6.14        7.78      0.98 o
  -1   0  17       15.83       17.51      0.85 o
   0   0  17       21.54       20.84      0.99 o
   1   0  17       16.51       21.31      1.12 o
   2   0  17       30.54       31.02      1.60 o
   3   0  17      122.53      116.03      3.25 o
   4   0  17       11.37        9.10      1.43 o
   5   0  17        9.28        9.63      2.19 o
  -4   1  17        1.37        2.27      1.03 o
  -3   1  17        1.10        2.28      0.88 o
  -2   1  17       17.39       19.36      1.43 o
  -1   1  17       13.19       12.28      0.77 o
   0   1  17        0.01        0.73      0.53 o
   1   1  17       19.99       20.57      0.86 o
   2   1  17       95.37       89.58      2.62 o
   3   1  17        7.34        3.98      0.79 o
   4   1  17       36.48       31.41      2.17 o
   5   1  17        2.21        1.63      1.07 o
  -4   2  17       56.19       59.35      2.77 o
  -3   2  17       26.63       25.98      1.86 o
  -2   2  17        6.84        6.81      1.03 o
  -1   2  17       13.57       12.13      0.85 o
   0   2  17       55.93       50.27      1.61 o
   1   2  17      102.40       92.25      1.93 o
   2   2  17        0.76       -0.50      0.50 o
   3   2  17       39.00       37.86      1.74 o
   4   2  17       33.98       33.23      2.25 o
   5   2  17       43.62       54.28      4.57 o
  -3   3  17       27.48       28.97      3.91 o
  -2   3  17        8.81        9.05      1.12 o
  -1   3  17       77.44       79.42      2.67 o
   0   3  17       19.86       19.19      1.02 o
   1   3  17       43.00       42.51      1.22 o
   2   3  17      231.69      219.36      4.07 o
   3   3  17      179.39      168.72      4.91 o
   4   3  17       37.08       40.76      2.08 o
   5   3  17        3.35        5.53      1.80 o
  -3   4  17       12.52       15.15      2.09 o
  -2   4  17        3.06        6.81      1.56 o
  -1   4  17       17.24       15.39      1.42 o
   0   4  17       16.01       12.99      1.04 o
   1   4  17       35.40       30.58      1.32 o
   2   4  17       86.22       85.97      2.07 o
   3   4  17        6.82        7.27      0.86 o
   4   4  17       17.13       17.15      1.46 o
   5   4  17        2.34        5.58      1.56 o
  -2   5  17        0.13       -1.12      1.12 o
  -1   5  17        6.96        7.55      1.49 o
   0   5  17        9.94       13.07      1.31 o
   1   5  17       47.67       49.27      1.65 o
   2   5  17        6.64        9.56      1.02 o
   3   5  17        1.55        1.54      1.16 o
   4   5  17        2.17        1.97      0.70 o
   5   5  17        1.79        1.45      1.21 o
  -1   6  17       16.22       19.04      2.22 o
   0   6  17        6.11        4.14      1.09 o
   1   6  17       13.55       12.48      1.70 o
   2   6  17       28.95       22.40      1.54 o
   3   6  17       43.99       51.06      1.94 o
   4   6  17       22.46       24.65      1.79 o
   0   7  17        0.76        0.23      1.95 o
   1   7  17       16.53       17.71      2.08 o
   2   7  17       23.51       26.73      1.78 o
   3   7  17        2.14        2.35      0.79 o
  -2  -6  18        2.84        1.60      2.07 o
  -3  -5  18        1.44        1.57      2.07 o
  -2  -5  18        0.38        0.88      1.13 o
  -1  -5  18        4.67        3.12      1.09 o
   0  -5  18        0.79        4.20      1.45 o
   1  -5  18        0.39        0.08      1.22 o
  -4  -4  18        4.31        6.49      1.56 o
  -3  -4  18        9.37       11.57      1.68 o
  -2  -4  18        0.69        1.03      0.87 o
  -1  -4  18        0.70       -0.76      0.76 o
   0  -4  18       86.66       90.81      5.20 o
   1  -4  18       57.71       54.38      2.52 o
   2  -4  18        5.21        4.72      1.25 o
  -4  -3  18        6.33        4.27      1.36 o
  -3  -3  18        0.14       -0.39      1.23 o
  -2  -3  18        7.93        6.48      1.05 o
  -1  -3  18        5.52        7.63      0.88 o
   0  -3  18        0.09       -0.06      0.60 o
   1  -3  18       98.50       94.65      2.93 o
   2  -3  18       69.36       66.72      3.53 o
   3  -3  18        5.97        7.19      1.40 o
  -4  -2  18       14.09       14.34      1.76 o
  -3  -2  18        0.12        0.87      0.79 o
  -2  -2  18       26.63       26.27      1.69 o
  -1  -2  18        2.96        4.89      1.34 o
   0  -2  18        2.27        2.50      0.65 o
   1  -2  18       13.01       13.93      1.04 o
   2  -2  18       13.12       12.23      1.82 o
   3  -2  18       10.75       11.23      1.22 o
  -4  -1  18        3.66        4.43      1.34 o
  -3  -1  18        7.61        8.18      1.09 o
  -2  -1  18       91.29       83.63      2.77 o
  -1  -1  18       11.92        9.65      0.88 o
   0  -1  18       70.79       67.10      1.81 o
   1  -1  18       15.17       15.08      1.03 o
   2  -1  18        0.10       -0.29      0.69 o
   3  -1  18       14.27       14.77      1.36 o
   4  -1  18        5.66        6.35      1.45 o
  -4   0  18        1.98        2.54      1.21 o
  -3   0  18        1.00       -0.73      0.73 o
  -2   0  18        0.60       -0.54      0.62 o
  -1   0  18       70.21       66.78      1.55 o
   0   0  18        7.22        8.39      0.72 o
   1   0  18      108.38      100.27      2.39 o
   2   0  18       23.23       21.93      1.49 o
   3   0  18        0.17       -0.13      0.70 o
   4   0  18       15.41       17.42      1.82 o
  -4   1  18       13.47       13.33      1.89 o
  -3   1  18        1.86        1.33      0.88 o
  -2   1  18        5.40        3.49      0.91 o
  -1   1  18       11.74       11.82      0.85 o
   0   1  18       23.73       22.22      1.06 o
   1   1  18        8.31        6.82      1.03 o
   2   1  18       64.33       58.37      1.75 o
   3   1  18        9.79        7.38      0.98 o
   4   1  18        1.68        3.80      1.15 o
   5   1  18        0.13        0.83      1.15 o
  -3   2  18      105.29      120.36      3.81 o
  -2   2  18        1.63        1.35      1.48 o
  -1   2  18       17.90       20.48      1.22 o
   0   2  18      101.73      101.42      2.46 o
   1   2  18       72.12       72.77      2.62 o
   2   2  18       24.62       23.77      1.18 o
   3   2  18        7.96        9.67      1.31 o
   4   2  18        0.05        0.22      0.89 o
   5   2  18       18.77       19.83      1.89 o
  -3   3  18        2.89        5.23      1.49 o
  -2   3  18       19.00       22.74      3.91 o
  -1   3  18        2.80        2.64      0.90 o
   0   3  18       14.39       15.40      0.97 o
   1   3  18       58.21       53.96      1.69 o
   2   3  18      122.57      116.89      2.60 o
   3   3  18       45.02       47.85      1.89 o
   4   3  18        0.09       -0.08      0.83 o
   5   3  18       15.62       12.31      1.51 o
  -3   4  18        3.20        3.17      1.45 o
  -2   4  18       39.43       38.68      2.91 o
  -1   4  18        9.88        8.03      3.09 o
   0   4  18        0.01        0.11      0.62 o
   1   4  18       14.20       13.71      1.12 o
   2   4  18       15.99       15.12      0.99 o
   3   4  18       62.16       61.81      2.02 o
   4   4  18        0.03        0.98      0.86 o
   5   4  18       40.81       49.50      2.45 o
  -2   5  18       26.47       27.62      3.34 o
  -1   5  18        7.93        7.39      1.55 o
   0   5  18       77.07       75.13      3.88 o
   1   5  18        6.33        7.01      0.80 o
   2   5  18       12.20       10.35      1.14 o
   3   5  18        2.53        1.76      0.98 o
   4   5  18        0.33        0.74      1.02 o
  -1   6  18        0.00        0.54      1.22 o
   0   6  18        3.10        1.33      1.36 o
   1   6  18       32.59       34.25      2.53 o
   2   6  18        6.77        5.51      0.89 o
   3   6  18        1.70        1.80      0.85 o
   4   6  18        5.91        5.46      0.94 o
   1   7  18        7.95       13.54      1.97 o
   2   7  18       32.90       33.51      2.39 o
   3   7  18       11.22       14.09      1.26 o
  -3  -5  19        1.89        1.13      1.84 o
  -2  -5  19        4.30        4.89      1.38 o
  -1  -5  19        5.92        8.18      1.67 o
   0  -5  19       11.45       11.06      2.17 o
   1  -5  19        5.87        6.45      1.73 o
  -3  -4  19        0.00       -0.51      1.39 o
  -2  -4  19        1.33       -0.63      1.02 o
  -1  -4  19        9.75       10.32      1.38 o
   0  -4  19       15.27       15.71      2.87 o
   1  -4  19       84.10       85.52      2.94 o
   2  -4  19        7.93       10.65      2.36 o
  -4  -3  19        0.96        3.07      2.50 o
  -3  -3  19        1.88        1.07      1.12 o
  -2  -3  19        0.14        0.11      0.79 o
  -1  -3  19       23.63       23.60      1.69 o
   0  -3  19       13.33       13.24      1.29 o
   1  -3  19        0.83        1.54      0.84 o
   2  -3  19       24.03       23.95      2.50 o
   3  -3  19        0.34       -0.70      1.16 o
  -4  -2  19        0.28        1.85      1.24 o
  -3  -2  19        5.35        9.38      2.54 o
  -2  -2  19        0.04       -0.51      0.87 o
  -1  -2  19       10.76       10.19      1.43 o
   0  -2  19       37.15       38.12      1.79 o
   1  -2  19        4.50        3.23      0.87 o
   2  -2  19       39.84       43.55      4.88 o
   3  -2  19       23.56       24.59      1.99 o
  -4  -1  19        1.40        1.47      1.16 o
  -3  -1  19        4.51        5.18      1.02 o
  -2  -1  19        7.35        8.72      1.13 o
  -1  -1  19       18.13       16.93      1.13 o
   0  -1  19       11.90       12.27      0.87 o
   1  -1  19        0.03       -0.51      0.51 o
   2  -1  19       81.30       77.53      2.70 o
   3  -1  19        1.05       -0.04      1.13 o
   4  -1  19       18.88       21.99      3.65 o
  -4   0  19        4.32        3.39      1.32 o
  -3   0  19       18.04       19.87      1.61 o
  -2   0  19        0.01        0.16      0.72 o
  -1   0  19        2.22        1.73      0.63 o
   0   0  19       77.81       70.90      1.99 o
   1   0  19      122.21      107.94      3.56 o
   2   0  19        1.01        0.13      0.59 o
   3   0  19        5.75        5.48      1.38 o
   4   0  19        2.54        3.91      1.29 o
  -4   1  19        7.78       10.75      2.74 o
  -3   1  19        0.59       -0.97      0.97 o
  -2   1  19       20.08       19.94      1.55 o
  -1   1  19       47.26       40.30      2.30 o
   0   1  19       51.85       50.33      1.68 o
   1   1  19       25.69       23.08      1.25 o
   2   1  19      102.08       88.47      3.24 o
   3   1  19       32.24       37.19      2.37 o
   4   1  19        6.85        6.01      1.31 o
  -3   2  19       15.48       15.69      1.63 o
  -2   2  19       36.42       30.56      3.40 o
  -1   2  19       23.72       24.70      1.68 o
   0   2  19       71.30       66.87      1.98 o
   1   2  19      546.21      529.13      8.74 o
   2   2  19      114.65      114.31      2.65 o
   3   2  19       44.68       47.96      2.75 o
   4   2  19        1.90        2.90      1.08 o
   5   2  19        8.70       12.91      1.70 o
  -3   3  19        4.15        4.35      1.52 o
  -2   3  19       24.46       26.24      2.40 o
  -1   3  19       16.24       13.45      1.69 o
   0   3  19        0.00       -0.50      0.50 o
   1   3  19        6.99        6.78      0.81 o
   2   3  19       50.31       53.02      1.66 o
   3   3  19       22.96       20.15      1.33 o
   4   3  19       13.54       13.55      1.52 o
   5   3  19        0.39       -0.74      1.00 o
  -2   4  19        0.37        2.48      1.36 o
  -1   4  19       51.48       52.81      2.98 o
   0   4  19        2.92        2.92      0.74 o
   1   4  19       23.90       24.28      1.33 o
   2   4  19       26.79       29.36      1.84 o
   3   4  19       30.00       30.23      1.55 o
   4   4  19        0.23        1.87      0.99 o
   5   4  19        0.10        1.23      1.27 o
  -2   5  19        6.00        8.76      1.79 o
  -1   5  19       14.49       16.89      2.64 o
   0   5  19        9.09        9.76      1.29 o
   1   5  19       21.14       20.15      1.39 o
   2   5  19       47.31       45.14      2.24 o
   3   5  19        3.84        3.25      1.12 o
   4   5  19       15.71       13.95      1.20 o
  -1   6  19        0.29        0.04      1.60 o
   0   6  19       19.26       20.10      2.31 o
   1   6  19        9.42        6.86      2.03 o
   2   6  19       33.94       42.72      1.71 o
   3   6  19       16.68       20.34      1.92 o
   4   6  19        4.30        3.41      0.88 o
   1   7  19        6.66        2.50      2.11 o
   2   7  19        3.37        3.15      1.24 o
   0  -5  20        1.72        4.42      2.38 o
  -3  -4  20        1.25        0.22      1.12 o
  -2  -4  20        0.64       -0.07      1.08 o
  -1  -4  20        2.33        4.25      1.40 o
   0  -4  20       24.72       21.76      2.39 o
   1  -4  20        1.32        2.21      0.99 o
  -3  -3  20        6.13        4.92      1.91 o
  -2  -3  20        0.23        0.86      0.90 o
  -1  -3  20        1.90        1.48      0.94 o
   0  -3  20        3.44        3.94      0.95 o
   1  -3  20        9.76       11.60      1.30 o
   2  -3  20       12.24       16.03      1.57 o
  -4  -2  20        3.90        4.69      2.11 o
  -3  -2  20        1.98        0.41      1.33 o
  -2  -2  20       17.17       20.34      2.07 o
  -1  -2  20        0.62        0.49      0.65 o
   0  -2  20        0.01        0.15      0.68 o
   1  -2  20       15.54       15.88      1.37 o
   2  -2  20        1.92        1.57      0.84 o
   3  -2  20       36.69       41.27      2.56 o
  -4  -1  20        4.82        6.25      2.27 o
  -3  -1  20        1.62        0.11      0.92 o
  -2  -1  20        5.15        5.55      1.06 o
  -1  -1  20       20.71       20.40      1.26 o
   0  -1  20        0.18       -0.17      0.66 o
   1  -1  20       20.17       20.71      1.31 o
   2  -1  20        0.84        1.10      0.71 o
   3  -1  20       54.55       53.71      2.57 o
   4  -1  20        1.11        3.99      1.91 o
  -3   0  20       14.17       14.85      1.49 o
  -2   0  20       46.15       46.52      2.16 o
  -1   0  20        5.96        6.71      0.96 o
   0   0  20        0.24        1.94      0.68 o
   1   0  20        9.67       11.39      0.99 o
   2   0  20        1.35       -0.10      0.60 o
   3   0  20        0.03        0.16      0.77 o
   4   0  20       12.07        9.57      1.58 o
  -3   1  20        3.83        3.73      2.01 o
  -2   1  20        0.76        0.84      1.41 o
  -1   1  20        3.30        4.60      1.01 o
   0   1  20      109.18      112.88      2.73 o
   1   1  20       81.69       75.16      2.14 o
   2   1  20       20.05       21.26      1.80 o
   3   1  20       14.46       11.56      1.55 o
   4   1  20        2.81        4.03      1.24 o
  -3   2  20        1.22        2.86      1.37 o
  -2   2  20        2.56        2.69      2.36 o
  -1   2  20        0.47        2.07      1.00 o
   0   2  20        5.49        4.49      0.79 o
   1   2  20       92.68      101.50      2.54 o
   2   2  20      226.43      216.13      4.23 o
   3   2  20       23.19       28.55      1.58 o
   4   2  20       27.04       27.03      2.15 o
  -3   3  20        9.66        7.35      2.31 o
  -2   3  20       10.50       11.32      1.78 o
  -1   3  20        9.43        9.60      1.52 o
   0   3  20       10.27       10.35      0.90 o
   1   3  20        0.00       -0.28      0.72 o
   2   3  20      126.70      119.63      2.76 o
   3   3  20        2.33        1.12      1.15 o
   4   3  20        4.26        3.65      1.18 o
  -2   4  20       15.55       17.77      2.17 o
  -1   4  20        4.12        4.53      2.72 o
   0   4  20        4.98        5.27      0.87 o
   1   4  20        2.36        1.33      0.67 o
   2   4  20       16.42       20.49      1.45 o
   3   4  20       79.93       75.81      2.44 o
   4   4  20       28.18       29.18      2.05 o
  -1   5  20        8.19        8.85      1.66 o
   0   5  20        7.28        6.93      1.22 o
   1   5  20        3.84        2.88      0.86 o
   2   5  20        0.04       -0.75      0.75 o
   3   5  20       29.85       31.62      1.68 o
   4   5  20        1.53        2.05      0.81 o
   0   6  20        0.34       -1.56      1.56 o
   1   6  20       26.09       25.71      4.63 o
   2   6  20        1.53        0.95      0.87 o
   3   6  20       28.94       29.57      1.80 o
  -2  -4  21        1.11        0.31      1.60 o
  -1  -4  21        1.81        0.55      1.15 o
   0  -4  21       10.04        9.85      1.85 o
   1  -4  21       14.60       16.66      3.07 o
  -3  -3  21        2.47        2.77      1.37 o
  -2  -3  21       16.98       16.16      1.62 o
  -1  -3  21        0.71       -0.25      0.99 o
   0  -3  21        7.14        7.29      1.49 o
   1  -3  21        7.73        7.39      1.19 o
   2  -3  21        2.29        3.02      1.06 o
  -3  -2  21        4.20        7.91      1.52 o
  -2  -2  21        0.76        0.17      0.88 o
  -1  -2  21       36.61       32.96      2.57 o
   0  -2  21        0.68        1.60      0.79 o
   1  -2  21        7.59        5.33      1.01 o
   2  -2  21       11.10       13.26      1.40 o
  -3  -1  21       14.23       13.69      1.48 o
  -2  -1  21        0.65        0.15      0.82 o
  -1  -1  21       17.53       19.64      1.48 o
   0  -1  21        0.01        0.46      0.69 o
   1  -1  21        0.63        1.74      0.80 o
   2  -1  21        7.38        7.82      0.96 o
   3  -1  21       14.89       16.31      1.96 o
  -3   0  21        2.20        2.40      1.21 o
  -2   0  21       22.74       21.48      2.10 o
  -1   0  21        2.99        2.00      1.37 o
   0   0  21       22.44       24.60      1.76 o
   1   0  21        0.49        0.77      0.64 o
   2   0  21      100.99       97.09      3.19 o
   3   0  21        2.16        0.39      1.13 o
   4   0  21        0.00        1.13      1.64 o
  -3   1  21        2.43        3.88      1.46 o
  -2   1  21       18.49       20.28      2.10 o
  -1   1  21        1.57        0.26      0.72 o
   0   1  21        0.30        2.46      0.76 o
   1   1  21        9.27       11.27      0.99 o
   2   1  21        0.36        0.93      0.66 o
   3   1  21       32.70       32.19      2.42 o
   4   1  21       14.43       17.05      1.92 o
  -3   2  21        0.14       -0.90      1.18 o
  -2   2  21       10.24       13.80      2.11 o
  -1   2  21       11.02       12.12      1.65 o
   0   2  21        2.56        3.30      0.99 o
   1   2  21        0.01        0.26      0.60 o
   2   2  21       12.06       14.45      1.09 o
   3   2  21       27.33       25.55      1.63 o
   4   2  21        0.13        1.03      1.10 o
  -2   3  21       27.34       28.51      2.54 o
  -1   3  21        2.24        3.52      1.41 o
   0   3  21        0.43        0.03      0.72 o
   1   3  21       48.74       44.53      1.67 o
   2   3  21        0.04        0.61      0.79 o
   3   3  21       37.22       36.52      1.79 o
   4   3  21        0.39       -0.94      1.06 o
  -2   4  21        5.79        7.29      1.75 o
  -1   4  21       20.50       22.24      2.34 o
   0   4  21        3.51        3.09      0.83 o
   1   4  21       22.41       22.25      1.35 o
   2   4  21       13.61       12.97      1.25 o
   3   4  21       13.85       12.72      1.25 o
   4   4  21       20.63       26.36      1.62 o
  -1   5  21        8.86        8.83      1.65 o
   0   5  21        6.28        7.56      1.48 o
   1   5  21        1.77        3.03      0.88 o
   2   5  21        0.43       -0.87      0.87 o
   3   5  21       12.22       12.14      1.94 o
   4   5  21        5.03        5.47      1.68 o
   1   6  21        0.05        0.72      1.39 o
   2   6  21       34.07       43.29      1.96 o
   3   6  21        0.06       -0.53      0.92 o
  -1  -4  22        3.83        2.23      2.11 o
   0  -4  22        1.42        2.09      1.39 o
  -2  -3  22       10.74       12.43      2.50 o
  -1  -3  22        0.95        0.18      1.16 o
   0  -3  22       10.04       14.43      1.96 o
   1  -3  22        0.00        0.88      0.89 o
   2  -3  22       15.14       15.83      1.89 o
  -2  -2  22        9.88        8.90      1.68 o
  -1  -2  22        3.19        6.52      1.43 o
   0  -2  22       10.77       11.46      1.26 o
   1  -2  22        5.77        6.22      1.24 o
   2  -2  22       26.96       24.35      1.83 o
  -3  -1  22        3.62        5.55      2.03 o
  -2  -1  22        6.30        7.63      1.50 o
  -1  -1  22        0.98        0.43      0.81 o
   0  -1  22        0.27       -0.34      0.75 o
   1  -1  22       19.36       19.29      1.54 o
   2  -1  22       13.42       10.74      1.28 o
   3  -1  22       13.04       13.95      3.05 o
  -3   0  22        8.23        8.26      1.61 o
  -2   0  22        9.55       11.00      1.80 o
  -1   0  22       29.59       28.05      2.10 o
   0   0  22       16.57       15.97      1.37 o
   1   0  22        1.32        0.95      0.67 o
   2   0  22       17.88       16.52      1.60 o
   3   0  22       20.95       17.47      2.21 o
  -3   1  22       10.36       12.74      2.60 o
  -2   1  22        0.25       -0.45      1.08 o
  -1   1  22        7.38        8.58      1.17 o
   0   1  22       47.38       49.88      2.12 o
   1   1  22       63.56       63.18      2.05 o
   2   1  22       12.18       12.77      1.10 o
   3   1  22       14.18       15.91      1.45 o
   4   1  22        1.26        2.50      1.80 o
  -3   2  22        4.66        2.27      2.19 o
  -2   2  22        0.01        0.61      1.12 o
  -1   2  22       11.20       11.68      2.15 o
   0   2  22        1.03        1.69      1.14 o
   1   2  22        5.84        8.35      0.94 o
   2   2  22       17.25       16.55      1.18 o
   3   2  22        0.37        0.71      0.85 o
   4   2  22        3.64        4.57      1.35 o
  -2   3  22       21.91       20.05      2.32 o
  -1   3  22       19.45       19.83      2.15 o
   0   3  22       14.21       13.71      1.65 o
   1   3  22        6.53        8.03      1.06 o
   2   3  22       46.52       43.43      2.35 o
   3   3  22        3.39        4.10      1.02 o
   4   3  22       10.97        8.61      1.18 o
  -1   4  22        0.54       -0.43      1.17 o
   0   4  22       19.33       17.34      1.53 o
   1   4  22        3.90        3.74      0.89 o
   2   4  22       53.58       49.49      2.10 o
   3   4  22       14.16       13.15      1.29 o
   4   4  22       26.70       28.91      1.75 o
   0   5  22        1.51        7.03      2.42 o
   1   5  22        8.44       10.84      1.95 o
   2   5  22       20.03       26.71      1.83 o
   3   5  22        0.25        0.56      0.89 o
   2   6  22       12.55       15.51      1.84 o
  -1  -3  23        5.00        2.97      1.38 o
   0  -3  23        0.51        3.46      1.38 o
   1  -3  23        4.74        6.76      1.24 o
  -2  -2  23        0.00       -0.77      1.01 o
  -1  -2  23        6.01        6.85      1.55 o
   0  -2  23        7.46        8.42      1.22 o
   1  -2  23        5.21        7.43      1.17 o
   2  -2  23        9.62       11.18      1.46 o
  -2  -1  23        1.57        0.26      1.33 o
  -1  -1  23        0.29        2.39      1.52 o
   0  -1  23       15.85       14.49      1.39 o
   1  -1  23        7.62        6.04      1.12 o
   2  -1  23       15.99       18.46      1.60 o
   3  -1  23        1.70        3.91      1.76 o
  -2   0  23        2.52        3.69      1.40 o
  -1   0  23        0.00       -0.48      0.77 o
   0   0  23        0.38       -0.26      0.81 o
   1   0  23       16.51       16.21      1.60 o
   2   0  23       17.15       19.70      1.59 o
   3   0  23       20.41       22.66      1.76 o
  -2   1  23       18.69       19.03      2.19 o
  -1   1  23        6.39        8.24      1.17 o
   0   1  23       10.86       11.89      1.31 o
   1   1  23       17.93       18.13      1.26 o
   2   1  23        9.55        9.33      1.04 o
   3   1  23        9.35        8.87      1.26 o
  -2   2  23       15.22       18.96      2.26 o
  -1   2  23       15.05       11.48      1.85 o
   0   2  23       45.27       44.35      2.15 o
   1   2  23        0.58        0.01      0.67 o
   2   2  23        6.16        8.70      1.21 o
   3   2  23       31.43       32.29      1.91 o
  -2   3  23        1.95        3.53      1.55 o
  -1   3  23       17.03       16.70      2.08 o
   0   3  23        1.28        2.75      0.98 o
   1   3  23       42.31       46.87      2.03 o
   2   3  23        1.19        0.30      0.84 o
   3   3  23       64.27       70.05      3.46 o
  -1   4  23        1.42        1.24      1.27 o
   0   4  23        1.25        1.94      1.05 o
   1   4  23        9.27       10.93      1.17 o
   2   4  23       19.57       21.42      1.65 o
   3   4  23        3.88        3.10      0.98 o
   1   5  23        0.29       -0.88      0.88 o
   2   5  23       44.98       52.57      3.87 o
  -1  -3  24        1.21        0.70      2.03 o
   0  -3  24        5.45        6.88      2.62 o
  -2  -2  24        1.90        2.31      2.07 o
  -1  -2  24        0.05        0.73      1.20 o
   0  -2  24        3.26        1.83      1.48 o
   1  -2  24        0.36        1.46      1.14 o
  -2  -1  24       15.17       15.67      2.06 o
  -1  -1  24        0.00       -1.08      1.08 o
   0  -1  24        0.96        1.18      0.91 o
   1  -1  24       23.12       23.53      1.84 o
   2  -1  24        8.80        9.26      1.32 o
  -2   0  24        8.79        9.53      2.54 o
  -1   0  24        1.05        0.30      0.99 o
   0   0  24        6.00        5.56      1.10 o
   1   0  24        1.27        1.51      0.94 o
   2   0  24        8.41       10.30      1.30 o
  -2   1  24        0.51        3.75      2.13 o
  -1   1  24       40.74       45.69      2.82 o
   0   1  24       61.29       60.70      2.49 o
   1   1  24       23.21       19.76      1.59 o
   2   1  24        9.71        8.93      1.25 o
   3   1  24        0.17       -0.06      1.06 o
  -2   2  24        4.53        4.76      1.64 o
  -1   2  24       15.98       16.85      2.14 o
   0   2  24       12.42       12.42      1.39 o
   1   2  24       18.68       14.70      1.42 o
   2   2  24       47.42       50.42      2.28 o
   3   2  24        7.04        7.52      1.22 o
  -1   3  24        0.84        3.80      1.50 o
   0   3  24       15.29       16.62      1.62 o
   1   3  24       14.70       16.08      1.29 o
   2   3  24        2.04        1.54      1.14 o
   3   3  24       20.71       22.21      1.69 o
   0   4  24        1.14        1.92      1.05 o
   1   4  24        0.00        0.00      0.83 o
   2   4  24        8.42        8.77      1.31 o
  -1  -2  25        2.34        1.84      2.15 o
   0  -2  25        1.68        1.61      1.26 o
  -1  -1  25        1.11        0.65      1.17 o
   0  -1  25        0.22       -0.10      0.86 o
   1  -1  25        1.93        2.74      1.04 o
  -2   0  25        3.64        2.85      2.23 o
  -1   0  25       13.86       15.05      6.84 o
   0   0  25        1.16        0.86      1.27 o
   1   0  25        1.37        1.87      0.97 o
   2   0  25        1.55        2.89      1.68 o
  -1   1  25        0.04        2.83      1.04 o
   0   1  25       29.22       30.92      2.03 o
   1   1  25        4.86        4.76      1.07 o
   2   1  25        8.20        8.00      1.56 o
  -1   2  25        3.70        2.26      1.41 o
   0   2  25        9.85       10.97      1.36 o
   1   2  25        3.66        4.98      1.08 o
   2   2  25        0.13        1.41      1.00 o
   0   3  25        6.95        6.25      1.21 o
   1   3  25       10.36        9.89      1.66 o
   2   3  25        0.95       -0.55      1.13 o
   1   4  25       27.10       23.56      2.93 o
   0  -1  26        2.42        1.78      1.41 o
  -1   0  26        2.19       -0.15      1.28 o
   0   0  26        5.02        5.53      1.20 o
   1   0  26        7.32        6.60      1.41 o
  -1   1  26       23.63       28.21      2.75 o
   0   1  26        4.07        4.93      1.81 o
   1   1  26        8.77        9.23      1.56 o
   0   2  26        2.44        2.02      1.62 o
   1   2  26        5.03        5.59      1.91 o
   1   3  26        2.27        3.56      1.72 o
 
